# Supplementary material for: N′-(1-Phenyl­ethyl­idene)isonicotinohydrazide
Source: Acta Crystallogr Sect E Struct Rep Online. 2009 Nov 21;65(Pt 12):o3125. doi: 10.1107/S1600536809048569 (PMC2972171; doi:10.1107/S1600536809048569)
Supplement: Supplementary file 2 [file e-65-o3125-Isup2.hkl]

# 
# h,k,l, Fc-squared, Fo-squared, sigma(Fo-squared) and status flag 
# 
data_I
_shelx_title ' wf09233 in P2(1)/c' 
_shelx_refln_list_code          4 
_shelx_F_calc_maximum      177.03 
_exptl_crystal_F_000       504.00 
_reflns_d_resolution_high  0.7703 
 
loop_ 
 _symmetry_equiv_pos_as_xyz 
 'x, y, z' 
 '-x, y+1/2, -z+1/2' 
 '-x, -y, -z' 
 'x, -y-1/2, z-1/2' 
 
_cell_length_a    25.8784 
_cell_length_b     5.7100 
_cell_length_c     8.3089 
_cell_angle_alpha  90.000 
_cell_angle_beta   90.939 
_cell_angle_gamma  90.000 
 
_shelx_F_squared_multiplier     1.000 
 
loop_ 
 _refln_index_h 
 _refln_index_k 
 _refln_index_l 
 _refln_F_squared_calc 
 _refln_F_squared_meas 
 _refln_F_squared_sigma 
 _refln_observed_status 
   4   0   0     1334.02     1278.56     30.90 o 
   5   0   0      138.11      132.70      2.88 o 
   6   0   0     5531.81     5349.65    168.41 o 
   7   0   0      132.17       99.57      2.84 o 
   8   0   0     1048.78      994.78     24.31 o 
   9   0   0       63.70       58.34      1.81 o 
  10   0   0       99.52       86.71      2.51 o 
  11   0   0      297.58      273.88      7.02 o 
  12   0   0     6446.62     7364.11    255.09 o 
  13   0   0     3751.47     4363.76    139.02 o 
  14   0   0     1298.93     1554.74     43.50 o 
  15   0   0      282.21      252.01      6.54 o 
  16   0   0      223.11      216.15      6.14 o 
  17   0   0       32.65       41.89      1.80 o 
  18   0   0      162.99      178.79      4.63 o 
  19   0   0       30.93       30.42      1.97 o 
  20   0   0        0.07        0.59      0.92 o 
  21   0   0       18.50       14.40      1.73 o 
  22   0   0        3.61        3.49      1.07 o 
  23   0   0       61.14       65.46      2.64 o 
  24   0   0      120.54      112.75      5.14 o 
  25   0   0       29.68       25.41      3.13 o 
  26   0   0      127.42      128.83      5.19 o 
  27   0   0      131.12      129.30      5.93 o 
  28   0   0        1.56        0.66      1.49 o 
  29   0   0       61.35       63.47      4.24 o 
  30   0   0        0.31       -0.07      0.72 o 
  31   0   0       20.25       28.04      3.23 o 
  32   0   0        8.25        8.72      2.47 o 
  33   0   0        3.55        2.69      1.92 o 
   1   1   0     2667.28     2493.61     84.32 o 
   2   1   0     1158.41      971.01     72.24 o 
   3   1   0      442.96      436.50      6.81 o 
   4   1   0      746.39      641.69     10.33 o 
   5   1   0      175.08      152.43      2.57 o 
   6   1   0      944.38      889.15     17.50 o 
   7   1   0       55.28       55.27      4.19 o 
   8   1   0      521.64      466.65      8.89 o 
   9   1   0        2.14        4.60      0.97 o 
  10   1   0      276.79      256.48      4.45 o 
  11   1   0        1.15        2.73      1.18 o 
  12   1   0        6.23        8.51      0.63 o 
  13   1   0        6.66        8.52      0.84 o 
  14   1   0      458.24      467.59     13.44 o 
  15   1   0      280.27      277.18      5.49 o 
  16   1   0       11.16       11.95      1.24 o 
  17   1   0       24.85       23.22      1.48 o 
  18   1   0        7.54        5.01      1.03 o 
  19   1   0       83.71       76.02      2.41 o 
  20   1   0      423.04      432.12      8.62 o 
  21   1   0      206.99      205.84      5.46 o 
  22   1   0       10.88       11.98      1.60 o 
  23   1   0      117.97      116.70      3.71 o 
  24   1   0        0.37        0.16      0.79 o 
  25   1   0        3.02        2.36      1.08 o 
  26   1   0      191.53      199.29      5.42 o 
  27   1   0        1.94        1.78      1.09 o 
  28   1   0       41.92       43.32      2.16 o 
  29   1   0        1.05        0.33      0.87 o 
  30   1   0        5.55        9.31      1.59 o 
  31   1   0        0.93        1.25      0.84 o 
  32   1   0        0.17        0.96      0.86 o 
  33   1   0        0.87        0.72      0.84 o 
   0   2   0      887.97      769.97     18.49 o 
   1   2   0        2.94        4.04      0.40 o 
   2   2   0       56.64       49.92      1.20 o 
   3   2   0       83.31       72.13      4.08 o 
   4   2   0      170.33      144.57      3.57 o 
   5   2   0       77.90       63.74      7.53 o 
   6   2   0     4396.78     4823.93     98.04 o 
   7   2   0        3.43       74.62      8.65 o 
   8   2   0     1139.54     1174.25     20.08 o 
   9   2   0      159.92      156.27      2.69 o 
  10   2   0       32.73       38.29      3.60 o 
  11   2   0        4.03        3.14      0.54 o 
  12   2   0      296.57      276.02      4.73 o 
  13   2   0       27.66       37.74      3.47 o 
  14   2   0      115.93       93.79      1.98 o 
  15   2   0        6.42        6.28      0.80 o 
  16   2   0       36.56       27.75      1.31 o 
  17   2   0       36.30       37.15      1.97 o 
  18   2   0      575.83      566.78     10.71 o 
  19   2   0      669.90      658.47     13.91 o 
  20   2   0     1323.78     1350.41     27.32 o 
  21   2   0      114.74      129.13      3.96 o 
  22   2   0        0.27        0.20      0.89 o 
  23   2   0       72.95       78.02      2.72 o 
  24   2   0      131.21      131.53      3.66 o 
  25   2   0       42.27       46.19      2.25 o 
  26   2   0        4.38        7.88      2.65 o 
  27   2   0        4.74        5.51      1.40 o 
  28   2   0       15.88       13.83      1.33 o 
  29   2   0       12.20       13.12      1.47 o 
  30   2   0        0.01        0.31      0.82 o 
  31   2   0       35.44       35.20      3.75 o 
  32   2   0       33.81       41.83      3.05 o 
   1   3   0        1.30        1.24      0.59 o 
   2   3   0       15.57       13.19      2.76 o 
   3   3   0       68.64       79.20      6.68 o 
   4   3   0      190.57      247.79     10.53 o 
   5   3   0      253.47      267.16      5.39 o 
   6   3   0       21.14       81.64     12.49 o 
   7   3   0      272.07      250.62      4.77 o 
   8   3   0      244.71      249.56      9.12 o 
   9   3   0        1.50       10.37      4.63 o 
  10   3   0      135.36      110.48      2.42 o 
  11   3   0       14.95       28.08      4.42 o 
  12   3   0        4.35        5.42      1.32 o 
  13   3   0       16.77       11.75      1.35 o 
  14   3   0        3.36        3.42      1.09 o 
  15   3   0       11.34        7.03      1.44 o 
  16   3   0      178.54      167.30      5.35 o 
  17   3   0      276.45      258.36      6.10 o 
  18   3   0       22.02       20.39      2.09 o 
  19   3   0      147.61      146.34      4.37 o 
  20   3   0      292.33      295.35      6.40 o 
  21   3   0       24.46       25.44      2.16 o 
  22   3   0       35.30       32.82      2.29 o 
  23   3   0       12.23       11.04      1.89 o 
  24   3   0       18.27       19.32      1.79 o 
  25   3   0        8.13        6.20      1.64 o 
  26   3   0        8.12        7.41      1.69 o 
  27   3   0        1.88        2.19      1.35 o 
  28   3   0       31.14       36.28      2.45 o 
  29   3   0        5.72        7.19      1.64 o 
  30   3   0        4.20        2.74      1.19 o 
   0   4   0      301.64      251.95      9.21 o 
   1   4   0       13.76       35.43      7.03 o 
   2   4   0       67.14       75.65      3.49 o 
   3   4   0       75.54       90.26      6.45 o 
   4   4   0      189.28      201.64      5.55 o 
   5   4   0        8.86       49.87      8.44 o 
   6   4   0       19.85       21.80      1.53 o 
   7   4   0       23.24       33.95      1.92 o 
   8   4   0       49.17       44.23      3.27 o 
   9   4   0       71.70       82.65      2.54 o 
  10   4   0        0.03        0.75      0.80 o 
  11   4   0        0.11        0.33      0.95 o 
  12   4   0      157.14      137.32      3.54 o 
  13   4   0       14.41       12.76      1.54 o 
  14   4   0       26.30       17.50      2.13 o 
  15   4   0       21.37       19.31      2.76 o 
  16   4   0      192.58      182.05      5.48 o 
  17   4   0        0.12       -0.43      1.11 o 
  18   4   0        4.67        2.89      1.36 o 
  19   4   0        6.79        5.41      2.07 o 
  20   4   0       72.52       68.39      4.01 o 
  21   4   0       24.92       23.29      2.13 o 
  22   4   0       12.60        9.95      1.77 o 
  23   4   0       13.29        8.14      1.87 o 
  24   4   0       50.95       52.82      3.35 o 
  25   4   0        9.16        7.08      1.59 o 
  26   4   0       12.67       14.99      2.21 o 
  27   4   0        1.30        0.45      0.92 o 
  28   4   0        1.77        1.96      1.45 o 
   1   5   0       41.18       42.34      3.70 o 
   2   5   0       52.29       55.22      3.49 o 
   3   5   0       51.35       51.87      3.78 o 
   4   5   0        1.59        4.70      1.42 o 
   5   5   0        0.32        0.88      1.15 o 
   6   5   0       68.45       70.40      3.51 o 
   7   5   0       48.21       56.39      4.22 o 
   8   5   0       15.33       22.74      2.90 o 
   9   5   0        0.14        1.36      1.22 o 
  10   5   0       31.26       28.11      2.24 o 
  11   5   0       32.82       30.85      2.28 o 
  12   5   0        5.51        7.18      1.78 o 
  13   5   0       22.94       22.38      2.28 o 
  14   5   0        2.86        2.80      1.43 o 
  15   5   0       19.10       14.11      2.65 o 
  16   5   0        0.53        0.74      0.96 o 
  17   5   0       12.37       12.69      2.33 o 
  18   5   0        1.86        1.36      1.28 o 
  19   5   0       66.84       65.62      4.32 o 
  20   5   0        0.54       -0.30      1.46 o 
  21   5   0       51.95       59.93      3.84 o 
  22   5   0        0.05        0.21      1.04 o 
  23   5   0        8.07        7.67      1.93 o 
  24   5   0        0.34        0.58      1.29 o 
   0   6   0      400.22      397.53     15.54 o 
   1   6   0       71.40      137.05     18.55 o 
   2   6   0        3.00       17.47      7.63 o 
   3   6   0      124.83      113.14      4.38 o 
   4   6   0        6.77       20.12      6.12 o 
   5   6   0       15.28       12.96      3.28 o 
   6   6   0       18.45       20.14      2.63 o 
   7   6   0       16.81       23.16      2.85 o 
   8   6   0       57.61       57.70      3.51 o 
   9   6   0       47.16       45.19      3.99 o 
  10   6   0        4.92        5.81      2.22 o 
  11   6   0       49.20       43.94      3.44 o 
  12   6   0       13.55       17.58      2.97 o 
  13   6   0       10.91       14.37      1.98 o 
  14   6   0       39.10       31.15      3.32 o 
  15   6   0        0.12        0.18      1.52 o 
  16   6   0        0.24        0.37      1.39 o 
  17   6   0        0.17        0.45      1.34 o 
  18   6   0        0.59        0.86      1.60 o 
  19   6   0        0.27        0.22      1.15 o 
   1   7   0        0.45        0.46      1.28 o 
   2   7   0        6.58        6.00      2.55 o 
   3   7   0        4.50        3.53      1.99 o 
   4   7   0        0.75        0.92      1.43 o 
   5   7   0        0.02        0.16      1.22 o 
   6   7   0        0.14       -0.55      1.87 o 
   7   7   0        0.54        0.52      1.44 o 
   8   7   0        2.45        1.46      1.80 o 
   9   7   0        0.38        0.45      1.49 o 
  10   7   0        0.01       -0.06      1.11 o 
  11   7   0        0.51        0.29      1.74 o 
 -33   1   1        1.87        0.96      0.89 o 
 -32   1   1       11.92       14.35      1.62 o 
 -31   1   1        1.79        1.18      0.81 o 
 -30   1   1       47.77       52.72      2.56 o 
 -29   1   1       29.37       32.62      2.05 o 
 -28   1   1        7.55        4.43      1.01 o 
 -27   1   1        2.31        1.68      0.98 o 
 -26   1   1       45.50       45.76      3.37 o 
 -25   1   1       44.46       45.69      2.69 o 
 -24   1   1        6.61        5.80      1.18 o 
 -23   1   1       39.43       35.69      2.86 o 
 -22   1   1       11.14       11.01      1.48 o 
 -21   1   1        6.96        6.12      0.86 o 
 -20   1   1        0.18        0.68      0.71 o 
 -19   1   1       15.13       10.56      1.22 o 
 -18   1   1       95.31       83.53     11.65 o 
 -17   1   1      162.97      109.54      7.91 o 
 -16   1   1       10.71       11.26      1.51 o 
 -15   1   1      181.02      164.90      6.75 o 
 -14   1   1       89.21       87.54      2.19 o 
 -13   1   1      561.14      472.80     11.31 o 
 -12   1   1       89.09      109.11      3.33 o 
 -11   1   1     2199.07     2469.46     50.76 o 
 -10   1   1      267.21      293.67      5.69 o 
  -9   1   1     1006.84     1119.72     18.04 o 
  -8   1   1       17.04       13.99      0.92 o 
  -7   1   1       30.95       25.73      0.71 o 
  -6   1   1       19.11       21.04      0.85 o 
  -5   1   1     2059.53     2023.43     38.47 o 
  -4   1   1      124.89      125.98      2.39 o 
  -3   1   1      145.58      131.92      4.41 o 
  -2   1   1       71.22       75.48      4.09 o 
  -1   1   1     8991.28     8922.35    254.15 o 
   0   1   1       84.98       58.73      2.44 o 
   1   1   1     6961.77     6849.93    160.54 o 
   2   1   1     2775.61     2743.19     49.30 o 
   3   1   1    18404.53    17841.38    450.44 o 
   4   1   1     1935.42     1866.86     74.29 o 
   5   1   1      269.39      228.95      3.30 o 
   6   1   1      350.98      319.42      4.74 o 
   7   1   1      761.76      723.68     10.91 o 
   8   1   1      497.73      444.99      7.91 o 
   9   1   1     1218.13     1265.61     18.86 o 
  10   1   1       32.83       35.14      1.18 o 
  11   1   1       21.48       16.20      0.65 o 
  12   1   1        7.17        4.92      0.62 o 
  13   1   1       29.12       20.83      1.11 o 
  14   1   1      650.06      707.37     13.21 o 
  15   1   1      557.76      531.41      9.82 o 
  16   1   1      795.21      844.74     16.11 o 
  17   1   1       33.70       38.60      1.78 o 
  18   1   1      197.86      193.96      4.11 o 
  19   1   1       21.02       17.49      1.31 o 
  20   1   1        1.53        0.69      0.80 o 
  21   1   1      159.57      146.83      4.14 o 
  22   1   1      170.98      167.62      4.92 o 
  23   1   1      235.31      234.85      5.39 o 
  24   1   1        6.72        6.61      1.41 o 
  25   1   1        0.04        0.07      0.68 o 
  26   1   1       45.69       49.63      2.44 o 
  27   1   1        1.80        2.05      1.01 o 
  28   1   1       14.33       14.49      1.33 o 
  29   1   1        3.12        3.69      1.04 o 
  30   1   1        0.44        0.63      0.72 o 
  31   1   1        1.33        1.89      0.83 o 
  32   1   1       10.35       10.53      1.19 o 
  33   1   1        0.66        0.09      0.68 o 
 -32   2   1       23.42       33.06      2.31 o 
 -31   2   1        8.02        9.97      1.87 o 
 -30   2   1        1.17        0.67      0.92 o 
 -29   2   1        9.48       13.31      1.61 o 
 -28   2   1        4.22        6.24      1.38 o 
 -27   2   1        1.80        1.33      1.03 o 
 -26   2   1       42.12       44.90      2.37 o 
 -25   2   1        0.01        0.23      0.86 o 
 -24   2   1       14.82       18.94      1.83 o 
 -23   2   1       97.00       96.44      5.37 o 
 -22   2   1        0.08        0.27      0.81 o 
 -21   2   1       26.52       24.60      1.72 o 
 -20   2   1      519.88      508.95     12.77 o 
 -19   2   1      121.05      112.16      5.29 o 
 -18   2   1       56.57       32.84      3.25 o 
 -17   2   1       55.44       46.94      2.85 o 
 -16   2   1      237.84      234.39      5.57 o 
 -15   2   1       82.72       81.11      2.56 o 
 -14   2   1       23.18       27.75      1.34 o 
 -13   2   1        0.20        0.23      0.29 o 
 -12   2   1       16.38       14.24      1.19 o 
 -11   2   1       15.98       25.23      1.19 o 
 -10   2   1        0.43        0.20      0.39 o 
  -9   2   1       15.23       29.23      1.37 o 
  -8   2   1       42.75       44.88      1.26 o 
  -7   2   1      121.13      108.25      4.60 o 
  -6   2   1      147.36      146.09      2.70 o 
  -5   2   1      143.93      140.06     10.11 o 
  -4   2   1      610.83      586.99     10.28 o 
  -3   2   1       68.00       57.09      2.01 o 
  -2   2   1       52.26       44.58      1.48 o 
  -1   2   1      145.43      152.96      6.76 o 
   0   2   1      234.75      225.85      7.06 o 
   1   2   1      114.86      116.27      6.44 o 
   2   2   1      166.86      144.22      3.53 o 
   3   2   1      437.64      445.57     51.13 o 
   4   2   1     1623.15     1774.62     56.38 o 
   5   2   1      546.49      553.48     60.59 o 
   6   2   1       56.91       62.88      2.53 o 
   7   2   1      495.31      464.41     10.91 o 
   8   2   1      929.60     1084.79     18.38 o 
   9   2   1      322.96      320.29      5.46 o 
  10   2   1       57.80       51.86      1.67 o 
  11   2   1        1.21        1.63      0.78 o 
  12   2   1       16.02       11.63      1.23 o 
  13   2   1        0.79        1.13      0.41 o 
  14   2   1      132.64      115.53      2.94 o 
  15   2   1       17.54       11.29      0.87 o 
  16   2   1       50.42       44.15      2.60 o 
  17   2   1      386.20      347.94      6.62 o 
  18   2   1       13.22       16.81      1.37 o 
  19   2   1        1.15        0.26      1.09 o 
  20   2   1      842.28      821.86     20.86 o 
  21   2   1       30.65       44.35      2.90 o 
  22   2   1      162.75      166.70      3.95 o 
  23   2   1       18.29       18.42      1.48 o 
  24   2   1       40.04       41.55      1.83 o 
  25   2   1       12.07       12.86      1.48 o 
  26   2   1        1.84        1.87      1.12 o 
  27   2   1        0.58        0.59      0.87 o 
  28   2   1       11.81       13.00      1.51 o 
  29   2   1       10.82       11.04      1.32 o 
  30   2   1        0.83        1.50      0.94 o 
  31   2   1        1.37        0.72      0.85 o 
  32   2   1        1.15        0.51      1.43 o 
 -30   3   1       40.86       48.54      3.46 o 
 -29   3   1       54.25       73.21      3.52 o 
 -28   3   1        0.03       -0.40      0.90 o 
 -27   3   1        0.00        0.00      0.70 o 
 -26   3   1       10.56       10.11      2.33 o 
 -25   3   1       44.99       44.50      3.48 o 
 -24   3   1       22.91       19.70      2.88 o 
 -23   3   1      116.92      121.13      4.65 o 
 -22   3   1        0.02       -0.47      0.50 o 
 -21   3   1        2.36       10.78      3.97 o 
 -20   3   1      803.92      826.61     19.10 o 
 -19   3   1      120.56      131.64      5.47 o 
 -18   3   1       36.41       65.02      9.47 o 
 -17   3   1     2445.18     2639.81     62.59 o 
 -16   3   1       42.33       73.06      4.67 o 
 -15   3   1       14.67       11.04      1.80 o 
 -14   3   1      134.00      113.77      3.46 o 
 -13   3   1        0.01        0.16      0.61 o 
 -12   3   1       14.70       10.06      1.29 o 
 -11   3   1        3.83        1.70      0.74 o 
 -10   3   1       67.19       49.82      1.66 o 
  -9   3   1      161.59      153.18      4.18 o 
  -8   3   1      330.04      370.88      6.72 o 
  -7   3   1      338.60      557.32     88.64 o 
  -6   3   1     1176.35     1221.52     95.85 o 
  -5   3   1     1314.66     1626.28     45.88 o 
  -4   3   1      808.07      873.13     29.68 o 
  -3   3   1      151.89      273.31     17.22 o 
  -2   3   1      247.68      335.76     17.18 o 
  -1   3   1      617.44      626.80     16.38 o 
   0   3   1      165.12      133.75      7.71 o 
   1   3   1        2.76       32.00      6.35 o 
   2   3   1      202.50      165.21      3.80 o 
   3   3   1       54.84       64.89      4.88 o 
   4   3   1       69.91      154.22     10.65 o 
   5   3   1      625.57      632.69     10.89 o 
   6   3   1        3.05      125.75     12.79 o 
   7   3   1       75.96       84.01      5.20 o 
   8   3   1      154.79      215.73     13.20 o 
   9   3   1      761.42      806.29     14.10 o 
  10   3   1       44.94       95.14     11.44 o 
  11   3   1       13.84       16.75      1.75 o 
  12   3   1       94.66       96.80      2.82 o 
  13   3   1       95.54       89.73      4.92 o 
  14   3   1       30.06       22.62      2.75 o 
  15   3   1       29.33       30.99      1.73 o 
  16   3   1       21.83       21.26      2.19 o 
  17   3   1       75.73       69.51      2.72 o 
  18   3   1        3.70        4.16      1.31 o 
  19   3   1      305.00      298.23      6.49 o 
  20   3   1        1.35        3.13      1.41 o 
  21   3   1       49.70       56.52      2.85 o 
  22   3   1      325.00      335.90      8.90 o 
  23   3   1       17.01       19.22      1.98 o 
  24   3   1        3.33        4.86      1.34 o 
  25   3   1        9.96       12.88      1.65 o 
  26   3   1        0.15        0.12      0.70 o 
  27   3   1       70.01       71.35      2.91 o 
  28   3   1        3.03        3.11      1.17 o 
  29   3   1       35.91       37.71      2.26 o 
  30   3   1        0.87        0.52      0.98 o 
 -28   4   1        0.92        1.09      1.75 o 
 -27   4   1        0.37        0.65      1.64 o 
 -26   4   1       29.88       34.66      2.86 o 
 -25   4   1       11.23        9.46      2.29 o 
 -24   4   1        3.91        3.11      1.79 o 
 -23   4   1        0.12       -0.07      0.87 o 
 -22   4   1        0.06        0.38      1.03 o 
 -21   4   1       69.21       69.10      3.05 o 
 -20   4   1       46.02       43.49      3.09 o 
 -19   4   1        8.89       10.18      2.64 o 
 -18   4   1        2.04        1.44      1.57 o 
 -17   4   1       38.01       38.36      2.80 o 
 -16   4   1       22.59       20.18      2.34 o 
 -15   4   1       69.16       66.56      3.26 o 
 -14   4   1       18.53       34.00      9.20 o 
 -13   4   1      143.72      134.07      4.55 o 
 -12   4   1       31.70       33.15      1.85 o 
 -11   4   1        2.65        2.22      1.12 o 
 -10   4   1       13.79       11.21      1.45 o 
  -9   4   1       10.58       14.38      1.76 o 
  -8   4   1       36.93       29.80      1.59 o 
  -7   4   1       12.47       13.87      1.33 o 
  -6   4   1        9.78       11.49      1.37 o 
  -5   4   1        0.11        0.44      0.68 o 
  -4   4   1        5.72        6.01      1.75 o 
  -3   4   1        1.76       23.51      5.50 o 
  -2   4   1      114.98      116.26      5.95 o 
  -1   4   1       84.90      115.14      8.09 o 
   0   4   1      183.57      195.77      6.40 o 
   1   4   1      116.43      151.12      9.54 o 
   2   4   1      263.75      245.80      6.78 o 
   3   4   1      215.26      214.21      5.77 o 
   4   4   1        5.28       24.06      3.11 o 
   5   4   1        1.49        4.19      0.89 o 
   6   4   1       45.61       43.70      2.03 o 
   7   4   1        1.60       13.09      3.16 o 
   8   4   1       50.53       57.72      3.43 o 
   9   4   1      198.98      178.57      4.62 o 
  10   4   1        3.64       12.17      2.60 o 
  11   4   1       45.95       42.06      1.98 o 
  12   4   1        9.75        8.91      1.25 o 
  13   4   1        1.83        2.97      1.30 o 
  14   4   1       67.16       52.66      2.66 o 
  15   4   1       19.80       18.58      2.05 o 
  16   4   1       40.18       34.55      2.37 o 
  17   4   1        1.53        0.84      1.30 o 
  18   4   1       12.34       12.23      2.18 o 
  19   4   1       52.59       55.87      3.07 o 
  20   4   1       85.74       78.09      5.79 o 
  21   4   1       10.94        8.23      1.37 o 
  22   4   1       60.63       60.15      4.20 o 
  23   4   1      152.16      164.29      6.22 o 
  24   4   1        0.70       -0.80      0.80 o 
  25   4   1        0.30       -0.01      0.69 o 
  26   4   1       29.66       33.31      2.37 o 
  27   4   1        9.71       10.93      2.11 o 
  28   4   1        7.98       12.05      2.08 o 
 -24   5   1        6.46        5.35      2.19 o 
 -23   5   1       17.56       19.36      2.53 o 
 -22   5   1       28.92       21.77      3.93 o 
 -21   5   1        6.88        7.65      2.54 o 
 -20   5   1       24.65       24.08      3.19 o 
 -19   5   1        3.86        1.71      1.68 o 
 -18   5   1        1.35        0.86      1.39 o 
 -17   5   1        0.05        0.12      1.07 o 
 -16   5   1        0.25        0.23      0.90 o 
 -15   5   1        1.39        0.68      1.02 o 
 -14   5   1       37.24       27.50      3.03 o 
 -13   5   1       21.18       22.76      2.33 o 
 -12   5   1       62.81       73.03      6.15 o 
 -11   5   1      171.12      157.30      4.49 o 
 -10   5   1        1.91        7.49      3.14 o 
  -9   5   1       15.57       19.46      2.22 o 
  -8   5   1       39.20       43.32      3.15 o 
  -7   5   1       46.36       40.82      2.36 o 
  -6   5   1       17.26       20.57      2.19 o 
  -5   5   1       45.83       43.71      4.03 o 
  -4   5   1       20.90       33.70      6.96 o 
  -3   5   1      113.14      123.57      4.94 o 
  -2   5   1      102.93      114.34      5.75 o 
  -1   5   1       83.10      251.86     35.04 o 
   0   5   1      721.62      679.39     17.68 o 
   1   5   1       37.99      172.77     24.62 o 
   2   5   1      466.34      474.96     12.84 o 
   3   5   1      272.61      366.03     37.19 o 
   4   5   1        7.84       49.35      6.09 o 
   5   5   1        0.08        0.44      0.92 o 
   6   5   1        0.82        5.41      3.11 o 
   7   5   1       80.32       77.92      3.29 o 
   8   5   1       44.84       54.25      4.86 o 
   9   5   1       11.34       15.02      4.02 o 
  10   5   1        0.14        1.32      1.25 o 
  11   5   1        0.06        0.31      1.02 o 
  12   5   1       33.11       26.37      2.65 o 
  13   5   1       38.16       35.63      2.96 o 
  14   5   1       80.97       68.05      3.61 o 
  15   5   1       15.23       16.85      1.89 o 
  16   5   1       69.59       67.73      3.78 o 
  17   5   1        2.42        1.98      1.70 o 
  18   5   1       21.20       22.58      2.20 o 
  19   5   1        3.90        3.74      2.09 o 
  20   5   1        0.02        0.37      1.16 o 
  21   5   1        0.56        0.64      1.58 o 
  22   5   1        2.24        1.38      1.23 o 
  23   5   1       23.70       24.00      2.33 o 
  24   5   1       19.07       19.50      2.82 o 
 -19   6   1        2.33        1.71      1.60 o 
 -18   6   1        2.31        2.24      2.20 o 
 -17   6   1        3.57        3.71      2.13 o 
 -16   6   1        5.96        4.05      2.13 o 
 -15   6   1        9.62        7.82      2.74 o 
 -14   6   1        2.60        1.76      2.04 o 
 -13   6   1        3.05        2.88      1.42 o 
 -12   6   1        0.86        0.38      1.30 o 
 -11   6   1        5.00        4.10      1.88 o 
 -10   6   1        2.22        2.12      1.79 o 
  -9   6   1       14.98       14.59      2.54 o 
  -8   6   1        0.09        0.44      1.35 o 
  -7   6   1       31.22       30.58      2.91 o 
  -6   6   1       19.34       19.05      2.87 o 
  -5   6   1        0.11        0.54      1.48 o 
  -4   6   1       21.30       17.37      3.51 o 
  -3   6   1       24.05       21.67      3.05 o 
  -2   6   1        2.51        1.67      2.61 o 
  -1   6   1        9.42       11.48      2.69 o 
   0   6   1        9.22        8.48      2.01 o 
   1   6   1       15.80       12.58      2.95 o 
   2   6   1        0.12        0.18      1.26 o 
   3   6   1       49.00       45.86      3.49 o 
   4   6   1       14.08       26.15      4.46 o 
   5   6   1       22.87       25.17      3.17 o 
   6   6   1       54.43       53.89      3.58 o 
   7   6   1        6.43       24.03      7.03 o 
   8   6   1        4.01        3.00      2.20 o 
   9   6   1        0.16        0.21      0.86 o 
  10   6   1        1.15        0.70      1.66 o 
  11   6   1        9.34        8.20      2.22 o 
  12   6   1        0.57        0.76      1.14 o 
  13   6   1        0.03        0.15      1.17 o 
  14   6   1        0.01       -0.10      0.84 o 
  15   6   1        0.18        0.03      0.74 o 
  16   6   1        2.07        1.10      1.51 o 
  17   6   1        0.57        0.76      1.67 o 
  18   6   1        0.46       -0.06      0.86 o 
  19   6   1        2.89        4.27      2.04 o 
 -10   7   1        9.26        8.85      2.46 o 
  -9   7   1        3.03        2.66      1.51 o 
  -8   7   1        0.27        0.21      1.30 o 
  -7   7   1        5.09        3.16      2.57 o 
  -6   7   1       13.90       17.67      3.73 o 
  -5   7   1       22.69       28.11      3.05 o 
  -4   7   1       35.11       32.45      3.15 o 
  -3   7   1        4.71        2.76      2.00 o 
  -2   7   1       22.34       21.83      3.60 o 
  -1   7   1       15.42       18.08      3.99 o 
   0   7   1        0.81        0.79      1.54 o 
   1   7   1       10.27        8.46      3.20 o 
   2   7   1        0.46        0.83      1.87 o 
   3   7   1       22.88       19.42      2.63 o 
   4   7   1        6.44        8.46      2.54 o 
   5   7   1        2.21        2.83      2.54 o 
   6   7   1        8.21        5.98      2.25 o 
   7   7   1       15.08        9.26      2.64 o 
   8   7   1        0.89        1.03      1.68 o 
   9   7   1        4.31        4.07      1.86 o 
  10   7   1        7.77        5.51      2.68 o 
 -33   0   2        0.93        0.00      1.95 o 
 -32   0   2        1.20        0.77      1.43 o 
 -31   0   2        3.43        2.87      2.84 o 
 -30   0   2       15.10       15.42      2.34 o 
 -29   0   2        1.31        1.59      1.41 o 
 -28   0   2       21.17       19.04      2.46 o 
 -27   0   2       45.27       43.35      2.75 o 
 -26   0   2        1.09       -0.06      0.79 o 
 -25   0   2      312.05      282.51      9.62 o 
 -24   0   2      217.77      180.75      7.02 o 
 -23   0   2      189.16      155.41      5.19 o 
 -22   0   2       15.09       12.46      1.32 o 
 -21   0   2        0.33        1.40      1.05 o 
 -20   0   2       22.43       23.41      4.06 o 
 -19   0   2       96.83      100.83      3.22 o 
 -18   0   2      588.23      573.88     16.61 o 
 -17   0   2      580.72      558.43     17.04 o 
 -16   0   2      298.38      289.48      9.40 o 
 -15   0   2        7.61        5.32      1.23 o 
 -14   0   2       21.96       21.62      1.44 o 
 -13   0   2        0.29       23.50      3.28 o 
 -12   0   2     4577.71     5511.62    183.69 o 
 -11   0   2      596.62      613.79     16.03 o 
 -10   0   2      876.35      933.53     24.13 o 
  -9   0   2      188.22      211.53      6.52 o 
  -8   0   2     5087.20     5447.56    178.25 o 
  -7   0   2       30.16       40.35      1.63 o 
  -6   0   2      440.36      442.05     10.46 o 
  -5   0   2       37.63       29.69      1.86 o 
  -4   0   2     7132.09     6985.58    189.98 o 
  -3   0   2       18.77       32.30      2.25 o 
  -2   0   2        1.39        2.13      0.30 o 
  -1   0   2        6.62       20.65      0.73 o 
   0   0   2     7159.66     6544.67    175.95 o 
   1   0   2      483.15      531.12     16.18 o 
   2   0   2    31338.74    26577.68   1151.89 o 
   3   0   2      429.61      460.98     11.90 o 
   4   0   2     8240.34     8776.25    305.10 o 
   5   0   2     3503.89     3684.71    110.59 o 
   6   0   2      234.55      300.28      8.28 o 
   7   0   2     1830.24     1925.88     41.76 o 
   8   0   2       22.06       16.32      0.67 o 
   9   0   2      228.09      201.30      4.70 o 
  10   0   2        4.09        3.44      0.49 o 
  11   0   2       56.53       29.82      0.94 o 
  12   0   2      417.89      435.06     11.87 o 
  13   0   2        0.73        3.44      1.23 o 
  14   0   2      319.91      301.53      6.30 o 
  15   0   2       62.19       45.02      1.55 o 
  16   0   2      147.37      149.35      3.46 o 
  17   0   2      171.26      188.37      4.34 o 
  18   0   2       92.68       76.09      2.47 o 
  19   0   2      655.87      707.44     16.21 o 
  20   0   2      205.01      196.89      5.47 o 
  21   0   2      161.96      134.73     15.96 o 
  22   0   2       44.10       44.68      3.21 o 
  23   0   2      344.93      369.92     12.20 o 
  24   0   2      175.60      185.15      6.94 o 
  25   0   2      108.32      114.27      6.44 o 
  26   0   2      125.34      133.52      5.90 o 
  27   0   2       73.02       80.95      4.44 o 
  28   0   2       18.51       16.62      2.61 o 
  29   0   2      108.89      123.55      5.14 o 
  30   0   2       32.89       34.54      3.18 o 
  31   0   2        5.36        5.32      4.96 o 
  32   0   2        4.97        6.03      4.96 o 
 -32   1   2        0.91        1.35      1.14 o 
 -31   1   2        1.74        4.56      1.40 o 
 -30   1   2        0.06        0.39      0.68 o 
 -29   1   2        1.27        1.00      0.73 o 
 -28   1   2        0.57        1.73      1.14 o 
 -27   1   2        0.05        0.51      0.74 o 
 -26   1   2        0.71        0.29      0.71 o 
 -25   1   2       12.40       12.02      1.66 o 
 -24   1   2      104.80       90.22      3.30 o 
 -23   1   2       30.24       26.24      1.86 o 
 -22   1   2        6.56        4.72      1.16 o 
 -21   1   2      108.68       96.00      3.18 o 
 -20   1   2       92.02       76.98      2.75 o 
 -19   1   2       33.72       26.76      1.94 o 
 -18   1   2      186.47      180.62      4.18 o 
 -17   1   2      113.62      111.50      3.16 o 
 -16   1   2       75.63       87.59      2.63 o 
 -15   1   2      458.12      477.80      8.88 o 
 -14   1   2       27.89       18.33      0.99 o 
 -13   1   2       18.53       18.82      1.11 o 
 -12   1   2       28.79       41.47      1.38 o 
 -11   1   2     1145.74     1270.50     23.81 o 
 -10   1   2        1.55        8.14      2.12 o 
  -9   1   2     1254.10     1399.60     31.19 o 
  -8   1   2       63.35       48.75      1.62 o 
  -7   1   2       97.55       75.42      1.59 o 
  -6   1   2        0.17        0.46      0.32 o 
  -5   1   2        8.64        6.84      0.75 o 
  -4   1   2       14.38       27.25      3.58 o 
  -3   1   2     3354.03     3499.00     85.56 o 
  -2   1   2        0.17        7.17      1.40 o 
  -1   1   2      266.45      239.31      3.85 o 
   0   1   2      116.90      111.18      1.83 o 
   1   1   2       41.12       47.20      3.23 o 
   2   1   2     3405.04     3363.85    112.66 o 
   3   1   2    17938.23    18582.10    434.70 o 
   4   1   2     2107.55     2195.05     41.80 o 
   5   1   2        0.02       10.11      3.97 o 
   6   1   2      111.98      123.75      4.52 o 
   7   1   2      498.60      479.55     12.02 o 
   8   1   2       65.63       47.92      7.18 o 
   9   1   2     2197.37     2460.90     40.15 o 
  10   1   2      201.04      169.80      7.92 o 
  11   1   2      258.07      273.83      3.84 o 
  12   1   2        1.65        1.71      0.63 o 
  13   1   2      127.06      110.12      1.97 o 
  14   1   2       13.38       22.19      0.82 o 
  15   1   2       14.16       16.46      0.85 o 
  16   1   2      366.61      398.52      6.46 o 
  17   1   2       62.42       65.93      1.61 o 
  18   1   2       17.16       12.04      0.96 o 
  19   1   2       83.46       74.17      1.85 o 
  20   1   2       37.99       35.82      1.41 o 
  21   1   2       89.04       99.67      2.87 o 
  22   1   2      518.06      538.79     10.51 o 
  23   1   2      272.93      280.87      6.21 o 
  24   1   2       85.24       82.53      2.77 o 
  25   1   2        6.03        5.89      0.96 o 
  26   1   2        0.00        0.04      0.30 o 
  27   1   2        7.36        8.20      1.14 o 
  28   1   2       97.18      104.00      2.62 o 
  29   1   2        1.69        1.68      0.75 o 
  30   1   2       14.78       15.66      1.96 o 
  31   1   2        0.86        0.73      0.83 o 
  32   1   2        0.54        0.01      0.56 o 
 -31   2   2       41.34       59.81      4.36 o 
 -30   2   2        2.30        2.41      2.08 o 
 -29   2   2        3.37        2.93      1.26 o 
 -28   2   2       68.67       84.41      2.87 o 
 -27   2   2        8.22       10.18      1.41 o 
 -26   2   2       13.42       16.26      1.33 o 
 -25   2   2        0.15        0.05      0.68 o 
 -24   2   2      130.80      128.98      3.92 o 
 -23   2   2       19.04       15.67      1.62 o 
 -22   2   2       80.45       73.23      3.93 o 
 -21   2   2      224.38      224.48      5.34 o 
 -20   2   2        0.00       -0.71      0.99 o 
 -19   2   2      180.05      175.60      4.90 o 
 -18   2   2     1010.07      944.85     18.96 o 
 -17   2   2      981.00      953.68     21.32 o 
 -16   2   2       65.26       62.35      2.76 o 
 -15   2   2       42.56       34.96      2.51 o 
 -14   2   2      402.12      361.32      6.69 o 
 -13   2   2      179.84      140.22      3.39 o 
 -12   2   2       32.08       32.16      2.22 o 
 -11   2   2      255.16      201.74      4.04 o 
 -10   2   2       66.84       59.33      2.82 o 
  -9   2   2      302.42      289.24      5.63 o 
  -8   2   2     1073.87     1198.85     22.78 o 
  -7   2   2       66.40       76.06      6.19 o 
  -6   2   2      440.02      435.55      9.92 o 
  -5   2   2      721.06      838.57     27.20 o 
  -4   2   2      666.64      734.80     13.59 o 
  -3   2   2     1099.67     1190.29     22.20 o 
  -2   2   2      176.80      292.55      8.19 o 
  -1   2   2     1279.24     1342.76     22.64 o 
   0   2   2      368.53      400.18     54.77 o 
   1   2   2      813.12      863.83     14.43 o 
   2   2   2      431.48      377.27     25.46 o 
   3   2   2      121.79      408.61     56.07 o 
   4   2   2     1705.97     1845.82     32.73 o 
   5   2   2      478.37      558.76     63.82 o 
   6   2   2      220.04      217.60      7.81 o 
   7   2   2      218.94      220.21      7.81 o 
   8   2   2     1113.76     1283.52     20.44 o 
   9   2   2      481.36      477.39     11.96 o 
  10   2   2        3.23       27.13      5.45 o 
  11   2   2        8.47       14.34      2.29 o 
  12   2   2      556.03      545.66      9.24 o 
  13   2   2       55.68       66.73      1.94 o 
  14   2   2        0.03        0.71      0.53 o 
  15   2   2       19.08       13.82      0.98 o 
  16   2   2       78.24       70.60      1.95 o 
  17   2   2      312.56      300.13      5.64 o 
  18   2   2        4.38        6.22      0.97 o 
  19   2   2       10.87        7.62      1.32 o 
  20   2   2      247.92      231.54      4.67 o 
  21   2   2      293.18      291.23      6.20 o 
  22   2   2       30.75       24.77      1.81 o 
  23   2   2       10.62       11.95      1.23 o 
  24   2   2       37.21       35.60      1.62 o 
  25   2   2       76.61       80.98      2.45 o 
  26   2   2       43.95       45.60      1.92 o 
  27   2   2        6.56        7.24      0.96 o 
  28   2   2        9.43       10.71      1.19 o 
  29   2   2        0.82        0.71      1.31 o 
  30   2   2        3.43        1.92      1.49 o 
  31   2   2       12.44       11.93      1.91 o 
 -30   3   2        5.36        7.22      1.96 o 
 -29   3   2       18.67       29.11      3.31 o 
 -28   3   2        0.12        0.69      1.76 o 
 -27   3   2        3.50        3.58      1.63 o 
 -26   3   2       17.67       16.96      2.96 o 
 -25   3   2        1.63        2.80      1.66 o 
 -24   3   2        0.17        0.26      1.25 o 
 -23   3   2        1.57        1.08      1.82 o 
 -22   3   2        0.60        0.29      1.47 o 
 -21   3   2       13.57       13.67      2.54 o 
 -20   3   2       47.16       44.52      3.49 o 
 -19   3   2       12.14        8.65      3.10 o 
 -18   3   2       81.57       79.77      3.75 o 
 -17   3   2      394.49      381.07     10.14 o 
 -16   3   2       43.65       40.66      3.47 o 
 -15   3   2       55.84       53.13      2.70 o 
 -14   3   2      175.26      143.15      4.51 o 
 -13   3   2       75.27       69.29      2.68 o 
 -12   3   2       33.87       34.70      1.76 o 
 -11   3   2       56.03       48.82      2.13 o 
 -10   3   2        6.34       10.77      1.30 o 
  -9   3   2      119.17      118.97      3.20 o 
  -8   3   2       33.60       35.44      2.39 o 
  -7   3   2        4.77        3.75      0.70 o 
  -6   3   2       12.14       13.97      1.79 o 
  -5   3   2       36.50       42.71      1.71 o 
  -4   3   2       15.68       20.98      2.18 o 
  -3   3   2       29.01       25.67      1.83 o 
  -2   3   2       58.92       74.83      6.17 o 
  -1   3   2      127.76      132.25      3.45 o 
   0   3   2       60.34       70.23      3.93 o 
   1   3   2       57.13       56.51      4.06 o 
   2   3   2        6.17        9.28      1.73 o 
   3   3   2      416.12      332.75      6.18 o 
   4   3   2        7.60       36.78      6.83 o 
   5   3   2      182.49      153.22      3.49 o 
   6   3   2        0.37       66.85      9.26 o 
   7   3   2      314.66      326.53      8.50 o 
   8   3   2      271.51      317.73     21.35 o 
   9   3   2       64.88       76.47      5.78 o 
  10   3   2      158.59      170.85      3.66 o 
  11   3   2        9.14       19.86      3.28 o 
  12   3   2        0.60        0.54      0.55 o 
  13   3   2        7.45       12.78      1.25 o 
  14   3   2       17.70       14.05      1.33 o 
  15   3   2        3.38        2.81      0.80 o 
  16   3   2        0.32        0.17      0.51 o 
  17   3   2       25.84       20.25      1.42 o 
  18   3   2        0.48        0.64      0.76 o 
  19   3   2       77.54       73.20      2.83 o 
  20   3   2      101.83       95.26      2.89 o 
  21   3   2        0.43       -0.14      0.69 o 
  22   3   2      111.76      116.15      3.44 o 
  23   3   2       12.18        9.49      1.52 o 
  24   3   2        1.49        1.11      0.86 o 
  25   3   2        0.35        0.29      0.66 o 
  26   3   2       28.32       31.54      1.97 o 
  27   3   2       21.58       21.20      3.03 o 
  28   3   2       11.46       13.11      2.74 o 
  29   3   2        6.28        7.09      2.39 o 
 -27   4   2        8.55        7.78      2.69 o 
 -26   4   2       15.77       17.37      3.55 o 
 -25   4   2       47.80       53.42      4.58 o 
 -24   4   2        6.20        5.03      2.32 o 
 -23   4   2       15.08       18.73      2.83 o 
 -22   4   2        2.20        1.40      2.02 o 
 -21   4   2       84.16       84.04      3.30 o 
 -20   4   2        5.18        5.68      1.68 o 
 -19   4   2       32.77       25.18      4.17 o 
 -18   4   2       41.14       38.64      3.11 o 
 -17   4   2       20.55       27.91      2.62 o 
 -16   4   2      467.27      430.48     11.17 o 
 -15   4   2      119.98      133.34      5.92 o 
 -14   4   2      323.05      321.86      9.84 o 
 -13   4   2      194.41      197.32      6.16 o 
 -12   4   2       47.17       46.26      2.44 o 
 -11   4   2        2.91        0.24      0.98 o 
 -10   4   2        2.19        1.88      1.23 o 
  -9   4   2        0.06       12.58      3.72 o 
  -8   4   2      107.65      106.34      2.72 o 
  -7   4   2       36.03       43.20      2.99 o 
  -6   4   2        2.60        1.11      0.97 o 
  -5   4   2        5.08       18.50      4.43 o 
  -4   4   2      123.26      136.47     23.91 o 
  -3   4   2      379.49      376.58      9.09 o 
  -2   4   2       40.98       89.67      8.11 o 
  -1   4   2      231.93      234.29      6.40 o 
   0   4   2       76.53       84.06      5.26 o 
   1   4   2       55.96       92.97      8.38 o 
   2   4   2      180.96      187.56      6.15 o 
   3   4   2      171.52      191.70     11.93 o 
   4   4   2        0.03       24.56      8.86 o 
   5   4   2       63.06       66.49      2.04 o 
   6   4   2       13.03       23.48      5.87 o 
   7   4   2       40.96       45.27      2.18 o 
   8   4   2       18.01       16.91      2.91 o 
   9   4   2        9.16       11.33      1.45 o 
  10   4   2       13.08       17.04      1.64 o 
  11   4   2       62.40       56.24      2.38 o 
  12   4   2        9.16        8.61      1.19 o 
  13   4   2        2.61        1.05      0.75 o 
  14   4   2       95.14       80.29      3.14 o 
  15   4   2        0.15        3.69      4.05 o 
  16   4   2        7.98        1.74      1.62 o 
  17   4   2       79.08       56.63      6.20 o 
  18   4   2        2.73        4.63      1.64 o 
  19   4   2       19.86       19.68      2.94 o 
  20   4   2        0.66        0.49      0.70 o 
  21   4   2        3.69        3.81      1.14 o 
  22   4   2        0.36        0.21      0.80 o 
  23   4   2       25.66       22.23      2.19 o 
  24   4   2       22.91       22.04      1.84 o 
  25   4   2        1.22        0.38      0.80 o 
  26   4   2        2.15        1.23      1.68 o 
  27   4   2        0.35        0.02      1.03 o 
 -24   5   2       10.29        8.19      2.84 o 
 -23   5   2        7.80        8.72      1.81 o 
 -22   5   2        0.21        0.39      1.04 o 
 -21   5   2       15.44       12.60      2.09 o 
 -20   5   2       14.23       14.37      2.15 o 
 -19   5   2        1.53        1.09      1.31 o 
 -18   5   2        0.98        0.84      1.34 o 
 -17   5   2       25.58       24.95      2.66 o 
 -16   5   2       22.92       22.26      2.35 o 
 -15   5   2        0.44        0.03      1.03 o 
 -14   5   2        3.27        3.68      1.40 o 
 -13   5   2       12.29       12.62      2.37 o 
 -12   5   2       17.81       17.72      2.57 o 
 -11   5   2        0.64        0.51      0.89 o 
 -10   5   2        6.98        7.10      1.83 o 
  -9   5   2        3.03        3.88      1.62 o 
  -8   5   2       13.98       12.70      2.32 o 
  -7   5   2       27.03       27.06      1.70 o 
  -6   5   2        2.71        4.11      2.41 o 
  -5   5   2       24.07       29.77      3.59 o 
  -4   5   2       46.24       59.25      6.04 o 
  -3   5   2      137.91      132.53      5.53 o 
  -2   5   2        0.00       13.44      4.42 o 
  -1   5   2        2.83        2.75      1.59 o 
   0   5   2       36.04       44.42      5.03 o 
   1   5   2       98.52      101.49      5.01 o 
   2   5   2       20.12       55.03      8.29 o 
   3   5   2       89.27       90.88      3.92 o 
   4   5   2        3.65       26.33      9.03 o 
   5   5   2       20.27       20.66      2.15 o 
   6   5   2        3.53        3.64      1.87 o 
   7   5   2       46.30       51.05      2.44 o 
   8   5   2       46.17       46.36      4.05 o 
   9   5   2        5.63        8.76      3.73 o 
  10   5   2       17.33       17.91      2.03 o 
  11   5   2        3.31        3.54      1.29 o 
  12   5   2       36.37       32.64      2.14 o 
  13   5   2       51.74       42.66      2.94 o 
  14   5   2        3.75        3.55      1.35 o 
  15   5   2        4.00        3.04      1.55 o 
  16   5   2        2.76        2.16      1.21 o 
  17   5   2       15.81       15.11      1.93 o 
  18   5   2        0.41       -0.32      0.89 o 
  19   5   2       32.71       27.72      2.78 o 
  20   5   2        0.28       -0.76      0.97 o 
  21   5   2        4.22        4.58      1.57 o 
  22   5   2        1.71        0.29      0.77 o 
  23   5   2       19.88       18.40      2.08 o 
 -18   6   2       32.51       33.79      3.77 o 
 -17   6   2        0.19       -0.28      1.26 o 
 -16   6   2        0.23        0.19      1.36 o 
 -15   6   2        2.21        1.59      1.52 o 
 -14   6   2        0.03        0.15      1.05 o 
 -13   6   2        7.37        9.34      2.98 o 
 -12   6   2       49.09       41.00      3.42 o 
 -11   6   2        7.66        5.75      2.41 o 
 -10   6   2        0.79        0.69      1.53 o 
  -9   6   2       30.66       28.97      2.59 o 
  -8   6   2       32.78       30.41      3.60 o 
  -7   6   2        7.28        4.82      1.92 o 
  -6   6   2        0.00        0.03      0.97 o 
  -5   6   2        1.75        1.08      1.25 o 
  -4   6   2       54.28       51.44      4.30 o 
  -3   6   2       15.43       14.84      3.37 o 
  -2   6   2        0.92       13.94      7.47 o 
  -1   6   2       99.12       96.11      3.99 o 
   0   6   2        6.99       34.69     13.76 o 
   1   6   2       12.43       20.57      3.09 o 
   2   6   2       54.89       69.64      4.88 o 
   3   6   2       92.61      101.46      5.24 o 
   4   6   2       18.01       52.52     10.23 o 
   5   6   2      100.75       95.51      4.14 o 
   6   6   2        6.16       22.43     11.64 o 
   7   6   2        1.98        1.93      1.83 o 
   8   6   2       19.15       18.23      2.40 o 
   9   6   2        0.29        1.87      1.92 o 
  10   6   2       31.64       28.92      2.98 o 
  11   6   2       31.31       27.64      2.92 o 
  12   6   2       27.28       27.68      2.83 o 
  13   6   2        5.38        5.15      2.07 o 
  14   6   2        0.02        0.16      0.85 o 
  15   6   2        2.17        2.29      1.50 o 
  16   6   2        0.20       -0.25      1.51 o 
  17   6   2        7.40        5.51      2.31 o 
  18   6   2       10.22       12.03      1.88 o 
  -9   7   2        0.05        0.21      1.23 o 
  -8   7   2        4.11        2.93      2.50 o 
  -7   7   2        0.50        0.34      1.79 o 
  -6   7   2       29.82       25.34      3.09 o 
  -5   7   2        3.16        1.61      1.43 o 
  -4   7   2        5.72        5.75      2.10 o 
  -3   7   2        4.46        3.34      1.80 o 
  -2   7   2        0.07        0.07      0.98 o 
  -1   7   2        0.30        0.17      1.21 o 
   0   7   2       24.59       20.75      3.47 o 
   1   7   2       10.48       14.72      2.96 o 
   2   7   2       10.18        9.34      2.92 o 
   3   7   2       25.86       27.42      3.67 o 
   4   7   2       10.36       17.99      4.65 o 
   5   7   2       15.61       13.16      3.12 o 
   6   7   2        9.22        8.41      2.45 o 
   7   7   2        2.11        1.36      1.67 o 
   8   7   2       11.36        9.22      3.00 o 
   9   7   2        6.04        6.28      2.81 o 
 -32   1   3        1.21        0.37      1.54 o 
 -31   1   3        0.12        0.62      1.37 o 
 -30   1   3       15.55       16.14      2.03 o 
 -29   1   3        0.81        0.46      0.92 o 
 -28   1   3       11.57       14.32      1.97 o 
 -27   1   3        0.25        0.74      0.80 o 
 -26   1   3       19.54       16.24      1.44 o 
 -25   1   3       61.17       58.28      2.29 o 
 -24   1   3        1.19        1.37      0.74 o 
 -23   1   3       62.90       53.27      2.15 o 
 -22   1   3       55.81       46.52      2.64 o 
 -21   1   3        0.00        0.81      0.63 o 
 -20   1   3       98.73       98.49      2.88 o 
 -19   1   3        7.09        7.36      0.98 o 
 -18   1   3       28.04       25.52      1.31 o 
 -17   1   3       27.16       23.73      1.24 o 
 -16   1   3      142.25      136.73      3.09 o 
 -15   1   3       17.16       11.78      1.65 o 
 -14   1   3       23.52       15.39      1.78 o 
 -13   1   3        3.25        0.70      1.16 o 
 -12   1   3      242.41      223.09      5.57 o 
 -11   1   3       11.04       12.06      1.81 o 
 -10   1   3      140.15      130.17      3.96 o 
  -9   1   3     1779.92     1979.63     47.13 o 
  -8   1   3      383.91      388.31      9.33 o 
  -7   1   3      284.84      291.17      6.64 o 
  -6   1   3      106.62      121.79     10.81 o 
  -5   1   3     1052.91     1091.39     20.24 o 
  -4   1   3      127.48      127.89      3.50 o 
  -3   1   3      288.25      296.07      6.47 o 
  -2   1   3      182.71      215.43     20.15 o 
  -1   1   3       85.96       56.93      1.69 o 
   0   1   3      401.13      449.22      7.86 o 
   1   1   3      532.65      562.21      9.89 o 
   2   1   3      834.91      926.54     18.35 o 
   3   1   3     1938.86     2036.73     33.51 o 
   4   1   3     2216.66     2497.26     41.72 o 
   5   1   3        6.66       21.18      3.31 o 
   6   1   3       28.73       31.80      1.00 o 
   7   1   3      740.41      749.45     23.95 o 
   8   1   3      577.29      546.50     10.11 o 
   9   1   3        9.66       11.70      2.30 o 
  10   1   3      388.09      412.76      8.08 o 
  11   1   3      527.27      576.65     12.76 o 
  12   1   3      126.61      134.79      4.82 o 
  13   1   3      220.18      214.14      4.80 o 
  14   1   3        5.21        5.68      1.17 o 
  15   1   3       25.44       27.09      1.38 o 
  16   1   3       74.22       71.70      2.26 o 
  17   1   3        7.72        7.11      1.31 o 
  18   1   3        0.13        0.45      0.24 o 
  19   1   3       18.26       15.58      0.65 o 
  20   1   3       10.46        9.08      0.65 o 
  21   1   3      112.85      108.89      2.26 o 
  22   1   3      287.76      283.94      5.08 o 
  23   1   3       48.34       45.06      1.83 o 
  24   1   3      174.29      176.08      3.55 o 
  25   1   3        5.32        3.03      0.71 o 
  26   1   3       50.55       51.25      1.62 o 
  27   1   3       23.83       24.31      1.82 o 
  28   1   3       13.61       15.04      1.66 o 
  29   1   3        3.58        3.62      0.92 o 
  30   1   3       35.81       46.15      6.83 o 
  31   1   3        6.71        7.89      4.57 o 
 -31   2   3       17.07       20.36      2.89 o 
 -30   2   3       10.12        9.26      2.58 o 
 -29   2   3        2.64        2.62      1.90 o 
 -28   2   3        2.12        1.44      1.72 o 
 -27   2   3       16.35       19.95      2.77 o 
 -26   2   3        2.52        2.57      2.12 o 
 -25   2   3        3.89        2.95      1.91 o 
 -24   2   3        1.56        1.29      1.33 o 
 -23   2   3        7.40        8.47      1.80 o 
 -22   2   3       14.75       15.75      2.90 o 
 -21   2   3       56.98       55.13      3.62 o 
 -20   2   3      212.49      192.05      6.53 o 
 -19   2   3      107.61      101.51      5.45 o 
 -18   2   3        0.28       -0.50      1.61 o 
 -17   2   3      532.91      526.02     13.91 o 
 -16   2   3      177.25      158.94      6.13 o 
 -15   2   3       79.13       75.00      3.38 o 
 -14   2   3       75.51       77.68      3.37 o 
 -13   2   3        0.01        0.75      0.94 o 
 -12   2   3        5.51        3.25      0.60 o 
 -11   2   3       14.28       12.59      0.94 o 
 -10   2   3        6.19        9.76      0.80 o 
  -9   2   3      106.30       97.47      2.32 o 
  -8   2   3      273.60      251.81      4.74 o 
  -7   2   3       77.91       74.74      3.29 o 
  -6   2   3       38.58       34.12      2.03 o 
  -5   2   3        1.61       19.74      5.83 o 
  -4   2   3      850.71      897.88     16.72 o 
  -3   2   3      139.43      168.59      4.73 o 
  -2   2   3        5.86        5.26      1.66 o 
  -1   2   3       24.30       36.04      6.32 o 
   0   2   3      363.72      374.72      6.26 o 
   1   2   3        6.09       12.41      1.09 o 
   2   2   3     1209.42     1214.10     36.49 o 
   3   2   3      382.65      346.60     17.99 o 
   4   2   3       64.97      111.69     19.83 o 
   5   2   3     1942.35     1982.15     33.21 o 
   6   2   3      711.65      825.08     22.37 o 
   7   2   3      497.11      529.99     24.44 o 
   8   2   3     1056.55     1213.91     19.93 o 
   9   2   3        9.09       46.03      6.59 o 
  10   2   3      109.09      114.60      2.24 o 
  11   2   3       23.35       20.61      0.97 o 
  12   2   3       33.73       44.42      1.41 o 
  13   2   3        8.94        7.22      0.53 o 
  14   2   3       12.58       14.16      0.72 o 
  15   2   3        2.61        2.03      0.44 o 
  16   2   3       82.55       84.75      1.67 o 
  17   2   3       22.69       18.19      0.86 o 
  18   2   3        2.55        2.24      0.50 o 
  19   2   3      119.85      107.98      2.33 o 
  20   2   3      110.92      106.39      2.50 o 
  21   2   3       45.96       43.52      1.58 o 
  22   2   3      106.81       98.06      3.38 o 
  23   2   3       37.80       33.37      1.22 o 
  24   2   3       16.36       14.99      0.90 o 
  25   2   3       31.37       32.24      2.54 o 
  26   2   3        0.11        0.58      1.28 o 
  27   2   3        9.36        9.94      1.70 o 
  28   2   3        0.59        0.79      1.05 o 
  29   2   3        8.72       10.71      1.72 o 
  30   2   3        0.15        0.43      0.94 o 
 -29   3   3       83.38      111.47      5.29 o 
 -28   3   3       18.72       22.12      3.32 o 
 -27   3   3        0.25        0.61      1.36 o 
 -26   3   3        8.90       10.07      2.26 o 
 -25   3   3       67.27       88.33      3.95 o 
 -24   3   3       51.24       50.40      3.91 o 
 -23   3   3       56.83       61.30      4.49 o 
 -22   3   3       13.49       11.85      2.39 o 
 -21   3   3      159.21      155.21      5.63 o 
 -20   3   3       74.16       68.03      4.09 o 
 -19   3   3       65.80       77.09      5.08 o 
 -18   3   3      858.93      856.45     20.86 o 
 -17   3   3      249.40      257.34      6.88 o 
 -16   3   3       28.34       25.56      5.32 o 
 -15   3   3      518.98      503.44     11.84 o 
 -14   3   3       51.62       66.35      5.83 o 
 -13   3   3      627.97      609.12     15.98 o 
 -12   3   3      169.84      172.75      4.63 o 
 -11   3   3        0.01        5.63      2.87 o 
 -10   3   3      147.61      136.85      4.02 o 
  -9   3   3        0.11        0.41      0.70 o 
  -8   3   3       32.98       35.37      1.77 o 
  -7   3   3       21.24       27.22      3.24 o 
  -6   3   3       88.55      106.44      5.19 o 
  -5   3   3      214.96      229.50      5.16 o 
  -4   3   3       34.08       48.26      8.70 o 
  -3   3   3      146.15      160.53      3.46 o 
  -2   3   3       44.14       41.71      3.92 o 
  -1   3   3       14.43       37.66      6.23 o 
   0   3   3      348.99      320.77      5.98 o 
   1   3   3      241.84      221.14      8.93 o 
   2   3   3      237.48      246.06     12.73 o 
   3   3   3       16.19       23.57      4.80 o 
   4   3   3       21.17       20.65      1.08 o 
   5   3   3       61.43       59.64      4.52 o 
   6   3   3      480.78      477.18      9.86 o 
   7   3   3        3.25        0.20      0.65 o 
   8   3   3      152.17      155.48      3.26 o 
   9   3   3        4.18       18.32      3.66 o 
  10   3   3      243.30      242.14      4.58 o 
  11   3   3        5.70       13.37      3.25 o 
  12   3   3       73.40       79.20      2.14 o 
  13   3   3      235.70      214.64      4.55 o 
  14   3   3       22.98       25.54      1.79 o 
  15   3   3       11.56        8.97      1.20 o 
  16   3   3       36.66       35.09      1.57 o 
  17   3   3       48.91       41.48      1.71 o 
  18   3   3       57.25       52.21      1.81 o 
  19   3   3       42.52       35.04      1.65 o 
  20   3   3       79.97       80.15      2.21 o 
  21   3   3        4.64        2.70      0.88 o 
  22   3   3        1.04        1.00      0.72 o 
  23   3   3       10.07       10.73      1.14 o 
  24   3   3       23.12       24.39      2.12 o 
  25   3   3       56.12       60.48      2.66 o 
  26   3   3        0.20        0.82      1.07 o 
  27   3   3       20.31       24.31      1.84 o 
  28   3   3        1.67        1.38      1.12 o 
  29   3   3        0.93        0.71      1.29 o 
 -26   4   3        1.21        2.93      2.15 o 
 -25   4   3        4.94        6.44      2.02 o 
 -24   4   3        8.34        7.84      2.63 o 
 -23   4   3       23.70       28.85      3.36 o 
 -22   4   3        0.95        0.58      1.46 o 
 -21   4   3        8.73        7.69      2.11 o 
 -20   4   3        8.20        7.36      1.36 o 
 -19   4   3       29.98       22.93      3.07 o 
 -18   4   3       31.55       29.51      2.40 o 
 -17   4   3      120.31      112.42      4.54 o 
 -16   4   3        2.89        1.62      1.38 o 
 -15   4   3       26.70       31.58      2.86 o 
 -14   4   3      275.57      280.89      7.32 o 
 -13   4   3      136.72      131.65      4.55 o 
 -12   4   3       28.81       29.91      2.83 o 
 -11   4   3       63.74       45.86      2.76 o 
 -10   4   3       21.82       17.08      2.24 o 
  -9   4   3        5.75        6.48      3.02 o 
  -8   4   3       70.06       76.42      3.23 o 
  -7   4   3       44.38       42.66      3.29 o 
  -6   4   3       15.86       16.40      1.90 o 
  -5   4   3        5.92       35.94     15.49 o 
  -4   4   3      344.94      322.48      7.70 o 
  -3   4   3        9.24       36.03      4.97 o 
  -2   4   3       20.93       24.68      2.57 o 
  -1   4   3       41.33       51.01      3.91 o 
   0   4   3       80.44       85.81      3.51 o 
   1   4   3       47.09      165.98     27.25 o 
   2   4   3      668.59      644.74     13.36 o 
   3   4   3      139.70      173.64     18.75 o 
   4   4   3       40.46      103.88     16.22 o 
   5   4   3      376.24      353.51      7.76 o 
   6   4   3      125.75      139.73      4.51 o 
   7   4   3       17.39       23.51      3.56 o 
   8   4   3       30.99       37.98      2.21 o 
   9   4   3       59.16       51.99      2.80 o 
  10   4   3       13.65       32.96     10.11 o 
  11   4   3      236.15      236.71      6.26 o 
  12   4   3        5.40       11.22      4.59 o 
  13   4   3        9.18       11.60      1.50 o 
  14   4   3        0.01        0.01      0.54 o 
  15   4   3        5.19        4.62      1.42 o 
  16   4   3      113.82       97.20      3.57 o 
  17   4   3        5.43        2.56      1.33 o 
  18   4   3        3.10        2.43      1.06 o 
  19   4   3       11.50        9.94      1.42 o 
  20   4   3        1.01        1.46      0.85 o 
  21   4   3        0.59        0.78      0.79 o 
  22   4   3       61.76       56.40      2.37 o 
  23   4   3       16.09       14.72      2.03 o 
  24   4   3       10.97        7.07      1.94 o 
  25   4   3       44.27       47.82      3.25 o 
  26   4   3       20.49       22.31      2.57 o 
 -23   5   3       26.30       29.04      4.74 o 
 -22   5   3        5.91        5.50      2.34 o 
 -21   5   3        1.56        1.25      1.70 o 
 -20   5   3        4.42        6.08      1.47 o 
 -19   5   3        0.06        0.03      0.79 o 
 -18   5   3        0.15        0.41      1.45 o 
 -17   5   3       10.08       11.81      2.09 o 
 -16   5   3        0.89        2.08      1.85 o 
 -15   5   3       33.42       27.46      2.99 o 
 -14   5   3        5.45        6.94      2.75 o 
 -13   5   3       73.07       81.54      6.63 o 
 -12   5   3      227.14      200.32      6.54 o 
 -11   5   3        1.11       27.08     12.94 o 
 -10   5   3      119.09      114.90      4.20 o 
  -9   5   3        3.35        2.51      1.67 o 
  -8   5   3        2.55        2.42      1.14 o 
  -7   5   3       27.60       28.19      3.05 o 
  -6   5   3       14.78       13.72      2.48 o 
  -5   5   3       19.85       15.33      3.63 o 
  -4   5   3        0.46        0.60      0.98 o 
  -3   5   3       18.69       20.64      2.67 o 
  -2   5   3       37.40       49.27      3.93 o 
  -1   5   3       87.94      152.11     13.26 o 
   0   5   3      366.74      381.92     10.69 o 
   1   5   3      105.19      186.68     33.12 o 
   2   5   3      265.02      278.04      8.15 o 
   3   5   3        0.62       21.63     10.82 o 
   4   5   3       19.84       19.74      2.41 o 
   5   5   3       13.57       17.04      1.93 o 
   6   5   3       21.99       20.92      2.01 o 
   7   5   3        1.10        2.67      1.51 o 
   8   5   3       31.65       29.87      2.14 o 
   9   5   3        1.56        4.78      2.76 o 
  10   5   3       14.61       18.13      2.94 o 
  11   5   3       49.00       43.25      2.54 o 
  12   5   3        3.35        4.94      1.60 o 
  13   5   3        3.22        1.08      0.77 o 
  14   5   3        0.51       -0.17      0.48 o 
  15   5   3        1.85        0.10      0.59 o 
  16   5   3        7.23        7.62      1.82 o 
  17   5   3        4.89        2.16      1.41 o 
  18   5   3        1.36        0.72      0.96 o 
  19   5   3        1.13        0.66      1.15 o 
  20   5   3        0.16       -0.12      0.70 o 
  21   5   3       32.08       39.47      3.88 o 
  22   5   3       24.34       28.44      3.69 o 
 -17   6   3        0.06        0.08      0.90 o 
 -16   6   3       13.21       10.11      2.74 o 
 -15   6   3       20.84       16.90      3.04 o 
 -14   6   3        8.97       12.32      2.72 o 
 -13   6   3       49.14       41.90      3.27 o 
 -12   6   3        0.96        0.67      1.84 o 
 -11   6   3       33.05       27.28      2.92 o 
 -10   6   3        4.00        8.82      2.73 o 
  -9   6   3       56.22       54.75      4.26 o 
  -8   6   3        0.07        0.25      1.54 o 
  -7   6   3       30.13       29.49      3.55 o 
  -6   6   3        9.78        8.71      1.61 o 
  -5   6   3        0.90        1.64      1.89 o 
  -4   6   3        0.55        5.90      2.98 o 
  -3   6   3       48.38       49.20      3.71 o 
  -2   6   3        5.34       20.18      5.69 o 
  -1   6   3       30.62       31.17      3.06 o 
   0   6   3       12.31       14.68      3.20 o 
   1   6   3       23.05       26.10      3.17 o 
   2   6   3       30.45       46.50      3.47 o 
   3   6   3       53.30       53.40      3.16 o 
   4   6   3       18.31       31.26      5.25 o 
   5   6   3       31.85       36.52      3.35 o 
   6   6   3        2.63        7.57      4.56 o 
   7   6   3        0.04        0.20      1.00 o 
   8   6   3        0.37        0.63      1.12 o 
   9   6   3        1.30        1.34      1.66 o 
  10   6   3        7.02        5.14      1.88 o 
  11   6   3       18.99       24.66      2.14 o 
  12   6   3        1.92        1.76      1.51 o 
  13   6   3        7.21        6.96      1.84 o 
  14   6   3        0.41        0.52      1.22 o 
  15   6   3        0.00       -0.08      0.66 o 
  16   6   3        5.60        6.33      1.28 o 
  17   6   3        0.04        0.81      2.36 o 
  -6   7   3        1.62        1.51      1.61 o 
  -5   7   3        2.91        1.61      1.61 o 
  -4   7   3        8.91        8.44      2.17 o 
  -3   7   3       11.27       11.76      2.31 o 
  -2   7   3        2.41        2.04      2.21 o 
  -1   7   3        3.17        3.67      2.25 o 
   0   7   3        0.47        0.52      1.28 o 
   1   7   3        0.10        0.14      1.20 o 
   2   7   3        8.04        6.68      3.01 o 
   3   7   3        5.50        3.12      2.12 o 
   4   7   3        3.66        2.78      2.26 o 
   5   7   3        0.00        0.27      1.12 o 
 -31   0   4       38.73       72.51     10.81 o 
 -30   0   4       16.53       27.12      4.79 o 
 -29   0   4       16.23       12.94      6.21 o 
 -28   0   4       22.82       32.27      7.27 o 
 -27   0   4        4.32        2.48      4.25 o 
 -26   0   4       16.34       19.15      3.72 o 
 -25   0   4        0.10        0.18      0.50 o 
 -24   0   4       84.07       63.01      2.38 o 
 -23   0   4      137.22      120.05      6.56 o 
 -22   0   4       77.52       61.02      2.54 o 
 -21   0   4       25.44       15.76      1.16 o 
 -20   0   4       16.25       10.81      3.01 o 
 -19   0   4       66.02       40.71     30.05 o 
 -18   0   4        4.08        2.88      3.72 o 
 -17   0   4       92.55       70.47     42.28 o 
 -16   0   4       45.86       20.54      9.13 o 
 -15   0   4      143.63      120.99      5.76 o 
 -14   0   4      182.90      200.92      7.28 o 
 -13   0   4       17.04       14.77      2.36 o 
 -12   0   4      195.89      209.01      6.14 o 
 -11   0   4        2.81        2.58      1.19 o 
 -10   0   4      372.77      411.56     12.93 o 
  -9   0   4      184.25      179.19      7.53 o 
  -8   0   4      104.55       99.06      2.84 o 
  -7   0   4       34.17       30.20      1.31 o 
  -6   0   4      113.64      118.35      3.10 o 
  -5   0   4       48.18       38.65      1.24 o 
  -4   0   4     1010.92     1034.96     27.06 o 
  -3   0   4       35.61       48.81      2.07 o 
  -2   0   4       31.99       36.58      1.92 o 
  -1   0   4       16.57       10.38      1.05 o 
   0   0   4      561.41      592.17     15.10 o 
   1   0   4      235.56      247.53      6.76 o 
   2   0   4      373.51      434.61     11.26 o 
   3   0   4      112.48       97.98      2.71 o 
   4   0   4      419.89      487.61     11.02 o 
   5   0   4       30.90       27.59      1.33 o 
   6   0   4       40.43       25.77      1.20 o 
   7   0   4      275.17      288.00      5.85 o 
   8   0   4      397.71      408.59     10.38 o 
   9   0   4       68.07       57.86      1.20 o 
  10   0   4       43.77       34.75      3.55 o 
  11   0   4      532.26      542.32     21.98 o 
  12   0   4      179.98      230.47     12.06 o 
  13   0   4      747.54      801.87     33.51 o 
  14   0   4       24.65       49.46      4.96 o 
  15   0   4       78.51       73.75      5.67 o 
  16   0   4      152.18      138.99      7.80 o 
  17   0   4        6.74        4.79      2.48 o 
  18   0   4        0.01        0.71      1.77 o 
  19   0   4        0.97        1.77      4.08 o 
  20   0   4      144.09      150.69     12.94 o 
  21   0   4       56.85       55.14      9.57 o 
  22   0   4        8.08       11.88      6.91 o 
  23   0   4        0.36       -0.53      4.43 o 
  24   0   4       77.11      103.71     16.66 o 
  25   0   4      768.54      898.49     46.63 o 
  26   0   4       12.96       39.00      9.04 o 
  27   0   4       84.60       93.43      9.57 o 
  28   0   4        3.97        6.56      7.27 o 
  29   0   4        1.01        1.42      5.14 o 
  30   0   4        6.40        4.96      6.56 o 
 -31   1   4        0.75       -0.02      1.24 o 
 -30   1   4        1.02        0.56      1.78 o 
 -29   1   4        0.01       -0.04      1.51 o 
 -28   1   4       33.70       53.62      3.92 o 
 -27   1   4        2.25        5.45      1.28 o 
 -26   1   4       15.82       17.99      2.98 o 
 -25   1   4        1.07        0.33      1.39 o 
 -24   1   4       20.70       23.73      3.78 o 
 -23   1   4        0.21       -0.18      1.63 o 
 -22   1   4       28.81       23.34      3.35 o 
 -21   1   4      311.68      280.14      7.74 o 
 -20   1   4        6.30        4.79      2.06 o 
 -19   1   4        0.34        0.70      1.39 o 
 -18   1   4       86.47       77.37      4.87 o 
 -17   1   4       22.78       19.00      2.88 o 
 -16   1   4      192.03      196.59      7.91 o 
 -15   1   4     1807.79     1843.18     48.26 o 
 -14   1   4      305.03      317.62      9.91 o 
 -13   1   4      345.31      308.73      8.56 o 
 -12   1   4        5.42        5.19      1.42 o 
 -11   1   4        6.53        6.58      0.87 o 
 -10   1   4        2.87        7.98      2.48 o 
  -9   1   4     1482.71     1604.15     32.36 o 
  -8   1   4       23.44       29.58      1.76 o 
  -7   1   4      159.12      159.36      3.30 o 
  -6   1   4       26.32       23.15      0.97 o 
  -5   1   4       13.52        4.73      0.45 o 
  -4   1   4       84.58       83.00      1.68 o 
  -3   1   4      366.59      356.05      5.91 o 
  -2   1   4       95.70      110.38      4.69 o 
  -1   1   4     1887.90     2079.41     37.73 o 
   0   1   4        6.72       24.25      4.09 o 
   1   1   4      152.76      140.78      3.25 o 
   2   1   4        2.23        6.99      0.84 o 
   3   1   4      805.29      824.28     14.05 o 
   4   1   4      691.18      760.57     16.99 o 
   5   1   4     3109.41     3522.05     69.88 o 
   6   1   4      224.32      232.92     10.13 o 
   7   1   4      148.75      162.66      6.39 o 
   8   1   4      493.37      517.06     10.35 o 
   9   1   4      130.52      119.21      3.20 o 
  10   1   4        0.14       25.10      5.85 o 
  11   1   4      905.82      938.09     20.85 o 
  12   1   4       99.80      101.07      6.18 o 
  13   1   4       14.23        9.17      0.96 o 
  14   1   4        5.36        5.19      0.97 o 
  15   1   4        0.02        0.16      0.37 o 
  16   1   4        6.06        4.44      0.83 o 
  17   1   4       22.47       26.37      1.23 o 
  18   1   4       57.31       55.43      1.85 o 
  19   1   4        0.01       -0.02      0.36 o 
  20   1   4        2.93        2.77      0.73 o 
  21   1   4       22.33       22.59      1.72 o 
  22   1   4        2.62        3.21      1.20 o 
  23   1   4      187.59      190.75      8.06 o 
  24   1   4      148.79      148.80      7.88 o 
  25   1   4        0.12        0.14      0.63 o 
  26   1   4       39.57       47.30      5.93 o 
  27   1   4        0.79        0.05      1.85 o 
  28   1   4        0.00       -0.18      2.01 o 
  29   1   4       21.80       27.21      6.89 o 
  30   1   4        4.47        4.61      3.49 o 
 -30   2   4        0.27       -0.27      1.37 o 
 -29   2   4       92.30      124.59      5.59 o 
 -28   2   4        0.03        0.30      1.48 o 
 -27   2   4        9.85       13.47      2.86 o 
 -26   2   4       21.37       28.16      3.82 o 
 -25   2   4        1.11        2.48      1.90 o 
 -24   2   4       23.79       25.47      3.54 o 
 -23   2   4        5.51        4.34      2.03 o 
 -22   2   4        0.55        0.22      1.53 o 
 -21   2   4      112.38      109.36      4.87 o 
 -20   2   4        1.19        0.03      0.87 o 
 -19   2   4        1.18        1.44      1.67 o 
 -18   2   4        5.20        3.34      2.11 o 
 -17   2   4      517.81      510.04     13.20 o 
 -16   2   4      575.35      568.20     14.82 o 
 -15   2   4      578.58      575.48     14.72 o 
 -14   2   4        0.21        2.89      2.52 o 
 -13   2   4        4.64        3.26      1.37 o 
 -12   2   4        5.99       10.18      1.60 o 
 -11   2   4       87.72       80.92      2.67 o 
 -10   2   4        5.08        1.91      1.17 o 
  -9   2   4      198.67      190.03      3.57 o 
  -8   2   4       71.22      106.95     15.85 o 
  -7   2   4      370.57      374.34      8.36 o 
  -6   2   4      378.76      429.64     24.10 o 
  -5   2   4      545.27      598.71     27.69 o 
  -4   2   4     1112.32     1254.14     33.34 o 
  -3   2   4       59.04       96.58      5.59 o 
  -2   2   4      149.73      164.81      4.13 o 
  -1   2   4        7.06        3.03      0.96 o 
   0   2   4       48.11       36.65      1.34 o 
   1   2   4        2.81        0.68      0.73 o 
   2   2   4       95.16       95.37      2.10 o 
   3   2   4       25.10       32.24      3.34 o 
   4   2   4      186.66      174.16      6.94 o 
   5   2   4     1405.35     1487.76     25.44 o 
   6   2   4      594.83      587.56     10.09 o 
   7   2   4      428.97      441.44      7.41 o 
   8   2   4       30.87       29.45      2.30 o 
   9   2   4       84.07       74.31      1.73 o 
  10   2   4       36.30       42.52      1.05 o 
  11   2   4        0.01        0.09      0.67 o 
  12   2   4       11.47       14.41      1.47 o 
  13   2   4       19.58       23.69      1.57 o 
  14   2   4        1.33        1.85      0.97 o 
  15   2   4        8.25        6.27      1.14 o 
  16   2   4      164.76      160.74      4.59 o 
  17   2   4        4.64        4.80      1.24 o 
  18   2   4        7.96        9.84      1.47 o 
  19   2   4       53.64       52.87      2.62 o 
  20   2   4        2.44        1.94      1.09 o 
  21   2   4       12.63       13.00      1.95 o 
  22   2   4       63.72       60.05      3.28 o 
  23   2   4        8.26        6.91      1.58 o 
  24   2   4        7.50        6.74      1.46 o 
  25   2   4        0.06        0.46      1.00 o 
  26   2   4        3.60        3.68      1.21 o 
  27   2   4        4.32        3.26      1.16 o 
  28   2   4       25.78       31.42      4.16 o 
  29   2   4        1.33        0.65      2.38 o 
 -28   3   4        0.89        1.38      2.58 o 
 -27   3   4        5.38        7.65      2.39 o 
 -26   3   4        0.02       -0.07      1.27 o 
 -25   3   4        0.86       -0.44      1.89 o 
 -24   3   4        0.01        0.07      1.15 o 
 -23   3   4        0.02       -0.53      1.54 o 
 -22   3   4        2.46        2.73      2.01 o 
 -21   3   4        4.28        3.50      2.50 o 
 -20   3   4       21.02       18.61      3.99 o 
 -19   3   4       15.97       13.91      2.76 o 
 -18   3   4        5.77        4.61      2.08 o 
 -17   3   4      114.70      111.00      5.42 o 
 -16   3   4        5.86        7.71      2.54 o 
 -15   3   4      231.26      215.88      8.02 o 
 -14   3   4       11.57        8.45      1.19 o 
 -13   3   4        3.74        2.16      0.93 o 
 -12   3   4        8.17        4.70      1.23 o 
 -11   3   4        4.34        4.36      0.93 o 
 -10   3   4       51.34       44.96      2.10 o 
  -9   3   4       65.97       58.60      2.76 o 
  -8   3   4        6.97        2.90      0.99 o 
  -7   3   4       25.29       18.02      1.51 o 
  -6   3   4        0.04        4.14      2.53 o 
  -5   3   4        4.09        3.19      0.92 o 
  -4   3   4        3.08        4.83      1.39 o 
  -3   3   4       69.79       72.08      2.62 o 
  -2   3   4        6.14       15.15      2.92 o 
  -1   3   4       53.74       53.55      1.90 o 
   0   3   4       14.05       19.71      1.40 o 
   1   3   4       14.92       13.11      2.30 o 
   2   3   4       46.11       49.26      2.06 o 
   3   3   4       87.96       92.79      3.63 o 
   4   3   4        2.61       44.50      4.97 o 
   5   3   4      323.88      287.27      6.83 o 
   6   3   4       21.64       44.13      8.42 o 
   7   3   4      111.87      110.77      2.61 o 
   8   3   4       44.56       49.35      2.12 o 
   9   3   4        3.35        5.51      1.22 o 
  10   3   4       35.35       35.82      1.36 o 
  11   3   4        1.16        0.90      0.62 o 
  12   3   4        1.34        1.47      0.53 o 
  13   3   4        1.06        0.75      0.62 o 
  14   3   4        6.24        8.56      1.04 o 
  15   3   4        0.02        0.16      0.46 o 
  16   3   4        1.17        1.05      0.38 o 
  17   3   4        1.86        0.82      0.35 o 
  18   3   4        2.63        2.21      1.27 o 
  19   3   4       19.42       17.09      1.62 o 
  20   3   4        6.00        5.90      1.70 o 
  21   3   4        0.73        0.71      1.14 o 
  22   3   4        8.15        6.12      1.62 o 
  23   3   4        0.08        0.08      0.87 o 
  24   3   4        3.58        3.21      1.43 o 
  25   3   4        2.82        2.47      1.12 o 
  26   3   4        4.13        3.13      1.54 o 
  27   3   4        4.44        3.96      1.56 o 
 -25   4   4        5.96        7.92      3.68 o 
 -24   4   4        0.91        1.17      2.34 o 
 -23   4   4       69.13       77.81      5.32 o 
 -22   4   4       12.38       14.62      2.65 o 
 -21   4   4        0.23        0.48      1.69 o 
 -20   4   4       12.30       11.22      2.84 o 
 -19   4   4        0.91        1.00      1.38 o 
 -18   4   4        3.47        1.87      0.77 o 
 -17   4   4       12.82       10.75      2.07 o 
 -16   4   4       18.62       18.75      2.41 o 
 -15   4   4       94.91       87.15      4.44 o 
 -14   4   4      196.48      189.77      6.18 o 
 -13   4   4      151.50      142.57      5.80 o 
 -12   4   4       23.24       16.09      2.26 o 
 -11   4   4        3.36        1.71      1.19 o 
 -10   4   4       71.10       83.45      5.57 o 
  -9   4   4      329.54      288.49     10.33 o 
  -8   4   4       51.16       57.42      7.35 o 
  -7   4   4       48.08       51.77      6.35 o 
  -6   4   4        2.79        4.20      1.35 o 
  -5   4   4        7.87       13.80      3.49 o 
  -4   4   4       59.53       63.61      2.94 o 
  -3   4   4        0.16        0.51      0.96 o 
  -2   4   4        1.10        0.58      0.98 o 
  -1   4   4       18.56       27.34      3.57 o 
   0   4   4       88.58       95.24      4.32 o 
   1   4   4       76.94       80.67      7.29 o 
   2   4   4       23.09       80.75     13.77 o 
   3   4   4      332.09      402.97     28.05 o 
   4   4   4      766.67      800.39     25.14 o 
   5   4   4      123.85      166.63     15.94 o 
   6   4   4        0.74        6.93      5.00 o 
   7   4   4        3.58        0.87      0.61 o 
   8   4   4        0.79        0.88      1.56 o 
   9   4   4       38.35       39.61      1.90 o 
  10   4   4        1.40        4.25      2.04 o 
  11   4   4       62.54       58.56      2.21 o 
  12   4   4        0.32       10.37      3.86 o 
  13   4   4      126.00      116.59      3.15 o 
  14   4   4       31.49       25.41      4.01 o 
  15   4   4        0.77        2.78      1.87 o 
  16   4   4      130.34      114.34      4.17 o 
  17   4   4        1.42        0.87      0.83 o 
  18   4   4        0.86        0.35      0.59 o 
  19   4   4       17.06       15.20      1.88 o 
  20   4   4        2.38        1.20      1.28 o 
  21   4   4        0.30       -0.04      1.01 o 
  22   4   4        1.05        0.72      1.36 o 
  23   4   4        6.00        5.34      2.36 o 
  24   4   4       21.22       23.10      2.58 o 
  25   4   4       14.94       16.23      3.12 o 
 -21   5   4        1.07        0.85      2.01 o 
 -20   5   4        9.25        8.49      2.72 o 
 -19   5   4        0.72        0.97      1.78 o 
 -18   5   4        1.97        1.28      2.15 o 
 -17   5   4        5.02        5.69      2.07 o 
 -16   5   4        0.01       -0.13      0.82 o 
 -15   5   4       53.61       50.43      3.10 o 
 -14   5   4       21.79       20.01      2.55 o 
 -13   5   4        0.98        1.99      1.58 o 
 -12   5   4        9.18       10.93      2.24 o 
 -11   5   4       28.70       27.23      2.88 o 
 -10   5   4        0.99        4.23      2.17 o 
  -9   5   4       52.14       46.27      2.33 o 
  -8   5   4       14.05        8.36      4.43 o 
  -7   5   4        0.77        3.71      2.03 o 
  -6   5   4        0.62        0.30      1.16 o 
  -5   5   4        2.68        2.16      1.49 o 
  -4   5   4        6.63        4.44      1.66 o 
  -3   5   4       17.08       15.61      2.11 o 
  -2   5   4        2.86        6.84      2.96 o 
  -1   5   4       62.99       60.24      3.62 o 
   0   5   4       16.19       33.85      6.97 o 
   1   5   4       58.19       57.46      4.07 o 
   2   5   4       15.07       27.70      5.83 o 
   3   5   4       14.23       21.24      2.30 o 
   4   5   4       27.23       27.67      2.85 o 
   5   5   4       10.80       12.15      3.17 o 
   6   5   4        1.93        2.03      1.07 o 
   7   5   4       11.01        9.97      1.92 o 
   8   5   4        8.04        6.18      1.40 o 
   9   5   4        2.39        5.81      1.73 o 
  10   5   4        0.01       -0.39      0.59 o 
  11   5   4        0.84        0.60      1.23 o 
  12   5   4       20.89       21.60      1.88 o 
  13   5   4        9.27        6.91      1.50 o 
  14   5   4       11.81       10.33      1.64 o 
  15   5   4       35.41       26.79      1.81 o 
  16   5   4        2.27        1.62      1.04 o 
  17   5   4        0.84        1.15      0.95 o 
  18   5   4        1.67        1.68      2.10 o 
  19   5   4        1.27        0.60      1.23 o 
  20   5   4        2.12        1.35      2.10 o 
  21   5   4        0.00        0.21      1.29 o 
 -15   6   4       20.85       20.02      2.52 o 
 -14   6   4        1.88        1.81      1.50 o 
 -13   6   4        0.62       -0.03      0.84 o 
 -12   6   4        0.01        0.13      1.06 o 
 -11   6   4        5.89        4.93      2.03 o 
 -10   6   4        4.43        2.59      1.36 o 
  -9   6   4       36.01       31.55      2.91 o 
  -8   6   4        0.30        4.90      3.58 o 
  -7   6   4       12.86        7.43      2.40 o 
  -6   6   4        2.78        2.49      2.42 o 
  -5   6   4        1.53        0.53      1.31 o 
  -4   6   4       15.13       16.51      2.29 o 
  -3   6   4        5.25        4.50      2.58 o 
  -2   6   4        0.51        1.51      2.04 o 
  -1   6   4        9.78       12.59      2.04 o 
   0   6   4        4.63        5.21      1.80 o 
   1   6   4        0.05        0.21      1.38 o 
   2   6   4        1.38        1.29      1.66 o 
   3   6   4       10.63       10.95      1.95 o 
   4   6   4        0.31        0.72      1.26 o 
   5   6   4       19.46       19.44      2.88 o 
   6   6   4       10.77       16.67      2.11 o 
   7   6   4        5.74        4.68      1.93 o 
   8   6   4       11.05       10.86      2.04 o 
   9   6   4        6.96       12.97      4.49 o 
  10   6   4       44.84       44.27      3.43 o 
  11   6   4       11.63       15.17      2.28 o 
  12   6   4        3.10        6.82      2.29 o 
  13   6   4        0.64        0.22      0.63 o 
  14   6   4       12.21        9.82      1.70 o 
  15   6   4        0.08       -0.37      0.97 o 
 -29   1   5        4.73        2.78      2.69 o 
 -28   1   5       28.45       33.66     11.16 o 
 -27   1   5       13.09       13.16      3.17 o 
 -26   1   5       86.41      103.06      6.34 o 
 -25   1   5        4.40        6.01      2.34 o 
 -24   1   5        1.91        1.84      1.72 o 
 -23   1   5        1.72        1.42      2.38 o 
 -22   1   5        3.01        0.41      0.85 o 
 -21   1   5      136.63      137.22      5.60 o 
 -20   1   5        0.30        0.19      0.64 o 
 -19   1   5        0.24        0.73      0.67 o 
 -18   1   5        0.46        0.12      0.49 o 
 -17   1   5       38.19       36.97      1.94 o 
 -16   1   5       88.68       89.84      3.80 o 
 -15   1   5      307.13      281.55     12.71 o 
 -14   1   5      338.02      334.52      8.56 o 
 -13   1   5      578.92      519.75     11.56 o 
 -12   1   5       21.71       21.35      2.73 o 
 -11   1   5       11.71       10.65      1.34 o 
 -10   1   5        5.13        4.77      1.03 o 
  -9   1   5        0.90        1.41      0.78 o 
  -8   1   5        5.37        6.19      1.22 o 
  -7   1   5      303.00      308.92      5.47 o 
  -6   1   5        2.31        4.00      0.72 o 
  -5   1   5       76.14       88.04      1.94 o 
  -4   1   5       99.23      104.63      2.32 o 
  -3   1   5       54.94       52.13      1.37 o 
  -2   1   5        3.03       20.80      2.13 o 
  -1   1   5     1283.88     1400.86     21.36 o 
   0   1   5        5.18       15.32      2.55 o 
   1   1   5        2.35        1.11      0.38 o 
   2   1   5        1.75        6.27      1.13 o 
   3   1   5        8.06       16.26      1.12 o 
   4   1   5        0.03        0.83      0.58 o 
   5   1   5      220.90      230.92      4.48 o 
   6   1   5       40.18       41.75      1.64 o 
   7   1   5        0.18        1.17      0.50 o 
   8   1   5       19.80       21.84      1.54 o 
   9   1   5       27.34       32.96      1.85 o 
  10   1   5       64.20       61.78      2.65 o 
  11   1   5        1.23        1.42      0.79 o 
  12   1   5       10.30       15.03      1.75 o 
  13   1   5       84.18       77.04      3.53 o 
  14   1   5       71.65       71.75      2.32 o 
  15   1   5       21.64       21.31      1.17 o 
  16   1   5       56.88       57.39      1.86 o 
  17   1   5       36.72       34.03      2.07 o 
  18   1   5        1.42        0.95      0.54 o 
  19   1   5       14.30       14.41      0.94 o 
  20   1   5        0.45        0.80      0.48 o 
  21   1   5       11.23       12.79      1.27 o 
  22   1   5        0.15        0.26      0.29 o 
  23   1   5        8.99        8.71      4.05 o 
  24   1   5       76.90       83.11      7.93 o 
  25   1   5       36.63       42.53      6.55 o 
  26   1   5        1.89        2.30      4.76 o 
  27   1   5        7.21        7.23      4.54 o 
  28   1   5       71.81       84.19      8.48 o 
  29   1   5       13.80       18.88      7.65 o 
 -28   2   5        3.12        4.16      3.31 o 
 -27   2   5        3.18        3.33      2.58 o 
 -26   2   5        4.15        5.18      2.54 o 
 -25   2   5        0.02        0.13      1.57 o 
 -24   2   5        0.44        0.36      1.79 o 
 -23   2   5       14.76       15.94      2.85 o 
 -22   2   5        9.49        8.79      2.03 o 
 -21   2   5       49.55       56.38      3.54 o 
 -20   2   5       33.29       28.41      3.33 o 
 -19   2   5       10.11        7.89      2.21 o 
 -18   2   5      116.83      104.75      5.69 o 
 -17   2   5      117.80      103.26      5.36 o 
 -16   2   5      301.50      292.10      6.76 o 
 -15   2   5      232.52      241.34      6.24 o 
 -14   2   5       11.91       12.95      2.97 o 
 -13   2   5       13.32       12.97      1.83 o 
 -12   2   5      312.49      308.20      7.21 o 
 -11   2   5       28.79       28.97      3.18 o 
 -10   2   5       15.48       17.54      1.53 o 
  -9   2   5        0.01        0.03      0.12 o 
  -8   2   5       55.58       51.42      1.50 o 
  -7   2   5       60.52       59.82      4.73 o 
  -6   2   5      290.23      283.39      6.69 o 
  -5   2   5       39.25       43.05      2.54 o 
  -4   2   5        0.19        7.72      3.87 o 
  -3   2   5       12.84       10.20      1.74 o 
  -2   2   5       52.04       71.31      2.74 o 
  -1   2   5       70.67       59.51      2.36 o 
   0   2   5       22.23       21.08      1.93 o 
   1   2   5       17.98       13.91      1.28 o 
   2   2   5       35.41       26.25      1.73 o 
   3   2   5        7.38        6.36      0.87 o 
   4   2   5       48.38       55.98      1.67 o 
   5   2   5      167.33      148.79      3.38 o 
   6   2   5      106.41      105.15      7.37 o 
   7   2   5      567.52      540.69      9.38 o 
   8   2   5       37.56       48.20      2.87 o 
   9   2   5       18.24       19.18      0.95 o 
  10   2   5      165.99      167.05      4.71 o 
  11   2   5      116.67      111.78      3.71 o 
  12   2   5       58.73       54.34      2.65 o 
  13   2   5        2.30        2.66      1.11 o 
  14   2   5        3.61        6.35      1.99 o 
  15   2   5        4.48        4.91      1.15 o 
  16   2   5        0.18        0.21      0.69 o 
  17   2   5        1.31        0.61      0.70 o 
  18   2   5        0.85        0.71      0.71 o 
  19   2   5        0.55        0.03      0.48 o 
  20   2   5        9.99        9.24      1.19 o 
  21   2   5        4.92        3.78      1.37 o 
  22   2   5       35.49       34.90      2.39 o 
  23   2   5        4.28        2.13      0.92 o 
  24   2   5       24.94       27.61      4.13 o 
  25   2   5        5.84        5.28      3.58 o 
  26   2   5        5.11        3.13      3.28 o 
  27   2   5        6.09        6.01      3.74 o 
  28   2   5       21.14       26.85      5.40 o 
 -26   3   5       32.18       37.20      4.97 o 
 -25   3   5        3.38        2.88      2.38 o 
 -24   3   5        1.53        1.49      1.67 o 
 -23   3   5       26.42       34.23      3.51 o 
 -22   3   5       43.61       42.60      4.16 o 
 -21   3   5       13.25       12.90      2.97 o 
 -20   3   5        9.74       11.17      2.37 o 
 -19   3   5        0.83        1.23      1.56 o 
 -18   3   5        0.09        0.46      1.29 o 
 -17   3   5        0.79        0.92      1.33 o 
 -16   3   5       40.59       38.19      3.14 o 
 -15   3   5       61.41       59.99      3.64 o 
 -14   3   5       13.18       10.77      1.57 o 
 -13   3   5       23.54       24.46      3.10 o 
 -12   3   5       44.43       44.14      1.55 o 
 -11   3   5        0.00        0.12      0.50 o 
 -10   3   5       12.62       10.22      1.04 o 
  -9   3   5       25.78       28.03      2.03 o 
  -8   3   5       82.43       70.38      3.25 o 
  -7   3   5       50.32       57.18      8.39 o 
  -6   3   5      319.38      275.41      6.22 o 
  -5   3   5        0.33       21.23     13.57 o 
  -4   3   5      187.89      171.93      5.13 o 
  -3   3   5       46.34       52.93      3.99 o 
  -2   3   5       37.34       42.36      5.02 o 
  -1   3   5       32.98       43.46      4.08 o 
   0   3   5        0.38        7.11      4.22 o 
   1   3   5       37.90       45.01      2.40 o 
   2   3   5       19.98       49.87      9.71 o 
   3   3   5      216.95      226.95      7.09 o 
   4   3   5        1.90       97.49      6.95 o 
   5   3   5     1007.53      981.35     25.33 o 
   6   3   5      107.93      183.33     27.87 o 
   7   3   5      522.74      504.78     14.58 o 
   8   3   5      628.64      642.55     11.93 o 
   9   3   5        2.30       38.66      4.88 o 
  10   3   5        8.34       13.93      1.93 o 
  11   3   5      126.26      124.15      2.62 o 
  12   3   5        6.39        8.20      0.88 o 
  13   3   5        7.38        5.01      0.64 o 
  14   3   5        3.16        2.32      1.40 o 
  15   3   5        6.01        3.53      1.37 o 
  16   3   5        2.58        2.23      1.41 o 
  17   3   5       47.38       46.62      2.99 o 
  18   3   5       64.20       59.65      3.15 o 
  19   3   5      136.22      123.35      4.76 o 
  20   3   5        1.97        0.95      1.25 o 
  21   3   5       15.48       12.62      1.92 o 
  22   3   5        7.24        6.51      1.54 o 
  23   3   5        3.15        3.31      1.32 o 
  24   3   5        4.64        3.26      1.28 o 
  25   3   5        0.10        0.09      0.81 o 
  26   3   5        0.06        0.18      2.30 o 
 -23   4   5        4.85        4.58      2.83 o 
 -22   4   5        0.29        0.21      2.16 o 
 -21   4   5       95.97      119.23      6.60 o 
 -20   4   5        0.57        0.68      2.45 o 
 -19   4   5        3.13        2.77      2.44 o 
 -18   4   5       17.87       19.90      3.05 o 
 -17   4   5        3.95        2.02      1.99 o 
 -16   4   5       35.10       34.87      7.40 o 
 -15   4   5      143.07      126.67      5.60 o 
 -14   4   5       72.16       71.47      3.92 o 
 -13   4   5       66.64       77.19      7.97 o 
 -12   4   5      312.59      290.79     15.61 o 
 -11   4   5       38.47       36.40      4.97 o 
 -10   4   5       48.12       50.64      3.14 o 
  -9   4   5        4.78       12.37      7.87 o 
  -8   4   5        0.67        1.60      1.17 o 
  -7   4   5       10.05       10.14      3.03 o 
  -6   4   5       55.70       47.45      3.12 o 
  -5   4   5        5.43        6.04      2.43 o 
  -4   4   5        2.23        2.20      1.32 o 
  -3   4   5       20.55       19.06      1.75 o 
  -2   4   5       29.87       35.61      2.51 o 
  -1   4   5       22.66       29.88      5.27 o 
   0   4   5       91.05      101.55      3.68 o 
   1   4   5      111.83      122.45      7.27 o 
   2   4   5        1.35        8.52      3.99 o 
   3   4   5       56.52       66.68      6.82 o 
   4   4   5      189.76      179.20      4.96 o 
   5   4   5       25.59       38.21      5.78 o 
   6   4   5        1.76        0.27      0.97 o 
   7   4   5       75.33       76.71      2.78 o 
   8   4   5       10.05        8.80      1.60 o 
   9   4   5       14.71       16.23      1.62 o 
  10   4   5        6.37        5.40      1.13 o 
  11   4   5       11.41       11.55      1.28 o 
  12   4   5        0.56        0.85      0.79 o 
  13   4   5        5.73        5.78      0.91 o 
  14   4   5        3.13        3.16      0.74 o 
  15   4   5        8.95        6.98      1.25 o 
  16   4   5        7.57        5.84      1.79 o 
  17   4   5        2.66        2.58      1.29 o 
  18   4   5       19.41       15.21      2.13 o 
  19   4   5        1.86        2.35      1.53 o 
  20   4   5        0.15        0.28      1.07 o 
  21   4   5        4.86        3.88      1.28 o 
  22   4   5        3.40        3.41      1.95 o 
  23   4   5       10.11       12.55      2.43 o 
 -19   5   5        0.43        0.32      1.06 o 
 -18   5   5        0.75        0.99      1.43 o 
 -17   5   5        2.58        1.46      1.55 o 
 -16   5   5        2.22        1.17      1.70 o 
 -15   5   5       15.60       13.41      2.69 o 
 -14   5   5       44.26       47.42      3.49 o 
 -13   5   5        1.88       22.82      7.99 o 
 -12   5   5      132.53      127.02      4.80 o 
 -11   5   5        0.89       51.81     19.89 o 
 -10   5   5      147.27      135.58      5.55 o 
  -9   5   5       83.86       87.45     11.53 o 
  -8   5   5        0.68        1.63      2.34 o 
  -7   5   5        0.02        0.32      1.19 o 
  -6   5   5       29.60       27.81      3.56 o 
  -5   5   5        0.13        5.00      4.08 o 
  -4   5   5        0.00        0.14      0.69 o 
  -3   5   5        1.31        0.92      1.60 o 
  -2   5   5        1.36        1.63      1.49 o 
  -1   5   5       47.94       53.88      2.40 o 
   0   5   5       23.68       34.77      6.10 o 
   1   5   5        5.24       11.82      3.19 o 
   2   5   5       41.75       42.59      2.94 o 
   3   5   5       35.26       39.68      6.14 o 
   4   5   5        4.59        8.04      3.92 o 
   5   5   5        0.00        0.27      0.83 o 
   6   5   5        8.83       10.66      1.82 o 
   7   5   5       14.67       14.64      1.91 o 
   8   5   5        0.83        0.00      0.49 o 
   9   5   5       14.39       21.40      2.54 o 
  10   5   5        0.31        0.73      1.02 o 
  11   5   5        2.76        2.17      1.09 o 
  12   5   5        4.54        7.42      2.21 o 
  13   5   5       52.79       50.29      3.29 o 
  14   5   5       37.68       41.07      2.34 o 
  15   5   5        6.85        7.84      3.98 o 
  16   5   5        5.92        5.46      2.76 o 
  17   5   5        7.31        5.47      2.65 o 
  18   5   5        0.66       -0.11      1.29 o 
  19   5   5        0.81        0.65      2.20 o 
 -12   6   5        0.39        4.92      3.58 o 
 -11   6   5       13.52        8.84      2.08 o 
 -10   6   5        0.26        0.51      1.31 o 
  -9   6   5       18.64       16.19      2.44 o 
  -8   6   5        0.03       -0.26      1.08 o 
  -7   6   5        8.04        7.10      2.65 o 
  -6   6   5        1.67        1.00      1.64 o 
  -5   6   5        8.18        6.60      2.25 o 
  -4   6   5        0.48        1.11      1.78 o 
  -3   6   5       29.57       34.00      2.86 o 
  -2   6   5       15.45       26.63      3.98 o 
  -1   6   5       16.34       24.44      2.94 o 
   0   6   5        4.67        6.68      2.23 o 
   1   6   5        2.22        2.10      1.71 o 
   2   6   5        0.28        0.64      1.60 o 
   3   6   5        9.28        7.30      1.71 o 
   4   6   5        7.90        6.22      1.99 o 
   5   6   5       12.03        9.52      2.43 o 
   6   6   5        0.54        0.65      1.35 o 
   7   6   5        3.20        5.72      1.76 o 
   8   6   5       21.86       22.99      2.53 o 
   9   6   5        1.49        7.38      2.92 o 
  10   6   5        3.10        0.82      0.59 o 
  11   6   5        4.98        8.39      1.95 o 
 -28   0   6        1.80        1.95      5.67 o 
 -27   0   6        4.78        5.85      6.74 o 
 -26   0   6        1.24        0.00      1.95 o 
 -25   0   6       82.94      110.10     14.36 o 
 -24   0   6      141.03      185.09     16.84 o 
 -23   0   6       35.48       36.17      9.04 o 
 -22   0   6       13.09       14.71      6.74 o 
 -21   0   6        0.30        0.35      2.13 o 
 -20   0   6       70.99       77.83      6.56 o 
 -19   0   6        3.49        4.08      4.96 o 
 -18   0   6        0.65        1.24      3.90 o 
 -17   0   6        0.09        0.35      3.01 o 
 -16   0   6       61.42       65.95      5.67 o 
 -15   0   6        0.03       -0.53      2.30 o 
 -14   0   6        2.34        2.13      5.14 o 
 -13   0   6       88.17      144.49     17.20 o 
 -12   0   6     3206.91     3728.70    190.23 o 
 -11   0   6        0.00       92.72     15.42 o 
 -10   0   6      754.47      715.35     35.46 o 
  -9   0   6       19.15       24.47      3.55 o 
  -8   0   6       43.16       42.90      3.72 o 
  -7   0   6       29.57       33.33      4.96 o 
  -6   0   6      163.15      118.94     22.52 o 
  -5   0   6       39.53       42.10      2.32 o 
  -4   0   6        8.07        7.45      1.60 o 
  -3   0   6       40.06       50.07      2.75 o 
  -2   0   6      111.81      132.88      4.72 o 
  -1   0   6        1.01       -0.25      1.06 o 
   0   0   6      620.45      642.68     22.60 o 
   1   0   6      418.12      407.54     16.04 o 
   2   0   6      778.01      819.04     19.96 o 
   3   0   6       51.70       48.28      4.99 o 
   4   0   6        5.57        6.77      1.12 o 
   5   0   6       13.49       12.23      1.60 o 
   6   0   6        9.56        6.71      0.92 o 
   7   0   6      159.70      156.35      3.91 o 
   8   0   6       26.58       30.44      1.37 o 
   9   0   6        4.62        3.19      0.62 o 
  10   0   6        5.38        6.02      0.50 o 
  11   0   6       16.51       18.79      5.67 o 
  12   0   6        7.29        4.43      4.96 o 
  13   0   6      166.27      173.03     14.54 o 
  14   0   6      134.32      149.81     14.71 o 
  15   0   6      122.51      144.84     13.65 o 
  16   0   6        4.77        3.55      5.32 o 
  17   0   6       23.64       31.20      7.98 o 
  18   0   6        0.42        0.18      3.37 o 
  19   0   6        3.02        4.43      5.67 o 
  20   0   6       18.42       20.21      7.80 o 
  21   0   6        0.55        1.24      4.96 o 
  22   0   6        0.54        2.30      5.85 o 
  23   0   6       12.72       13.12      8.51 o 
  24   0   6        6.76        8.16      8.51 o 
  25   0   6       14.35       15.78     10.46 o 
  26   0   6        0.11        0.00      3.19 o 
  27   0   6      206.17      253.34     19.50 o 
 -27   1   6        4.17        6.54      3.78 o 
 -26   1   6       62.79       90.25      9.53 o 
 -25   1   6        1.66        1.42      2.43 o 
 -24   1   6        9.87        8.18      4.05 o 
 -23   1   6        0.59       -0.12      1.44 o 
 -22   1   6        1.10        0.77      1.59 o 
 -21   1   6       15.38       12.63      2.67 o 
 -20   1   6       39.59       40.03      3.91 o 
 -19   1   6      147.27      135.48      4.11 o 
 -18   1   6       24.23       23.35      1.93 o 
 -17   1   6       29.87       29.10      1.49 o 
 -16   1   6        3.18        2.13      1.12 o 
 -15   1   6       33.95       35.74      2.41 o 
 -14   1   6      140.19      137.68      7.03 o 
 -13   1   6     1009.11     1026.14     23.52 o 
 -12   1   6      101.67      108.47      4.36 o 
 -11   1   6       49.04       48.39      2.72 o 
 -10   1   6        3.34        2.14      0.99 o 
  -9   1   6        0.62        1.21      0.99 o 
  -8   1   6       11.68        9.70      1.48 o 
  -7   1   6      118.73      113.38      2.81 o 
  -6   1   6        1.43        0.80      0.59 o 
  -5   1   6        4.15        4.49      0.91 o 
  -4   1   6        0.59        1.61      0.68 o 
  -3   1   6       14.76       24.74      0.89 o 
  -2   1   6        3.11        3.68      0.71 o 
  -1   1   6      118.06      137.64      2.87 o 
   0   1   6        8.52       10.37      1.24 o 
   1   1   6      123.03      141.45      2.97 o 
   2   1   6       17.32       17.80      1.33 o 
   3   1   6        3.50        4.65      0.76 o 
   4   1   6        8.54        7.46      0.92 o 
   5   1   6      108.91      108.32      3.45 o 
   6   1   6        2.86        3.55      0.96 o 
   7   1   6       24.74       27.37      1.06 o 
   8   1   6       16.74       17.89      0.74 o 
   9   1   6        0.61        0.39      0.89 o 
  10   1   6       69.28       70.65      3.34 o 
  11   1   6      157.62      155.61      7.03 o 
  12   1   6        0.01        0.39      0.99 o 
  13   1   6       23.04       20.50      1.52 o 
  14   1   6       71.31       70.60      4.34 o 
  15   1   6        8.12        5.35      1.03 o 
  16   1   6        6.07        7.05      0.87 o 
  17   1   6        2.49        2.58      0.53 o 
  18   1   6        1.69        1.64      3.25 o 
  19   1   6        1.46        1.69      3.38 o 
  20   1   6        0.67        1.54      3.50 o 
  21   1   6        0.37        0.89      3.38 o 
  22   1   6        1.40        4.63      3.56 o 
  23   1   6       42.20       56.45      6.68 o 
  24   1   6        0.22        0.37      2.62 o 
  25   1   6       14.32       14.11      7.20 o 
  26   1   6       13.75       13.55      7.58 o 
  27   1   6       33.84       37.61      9.78 o 
 -26   2   6        6.35        6.39      2.65 o 
 -25   2   6        8.75        8.38      3.02 o 
 -24   2   6        9.25       10.02      2.68 o 
 -23   2   6       17.23       19.61      2.99 o 
 -22   2   6       17.53       14.54      1.47 o 
 -21   2   6        3.87        4.22      1.17 o 
 -20   2   6       32.71       27.17      2.13 o 
 -19   2   6       22.47       22.18      2.14 o 
 -18   2   6      128.45      121.83      5.63 o 
 -17   2   6       10.13        8.41      1.47 o 
 -16   2   6       18.46       15.21      1.58 o 
 -15   2   6        7.27        7.71      1.61 o 
 -14   2   6       64.35       61.00      3.01 o 
 -13   2   6        0.37        3.72      1.81 o 
 -12   2   6        1.64        1.87      1.25 o 
 -11   2   6       55.35       51.59      2.59 o 
 -10   2   6       21.65       24.37      2.92 o 
  -9   2   6       19.05       19.29      1.85 o 
  -8   2   6       39.30       35.43      1.33 o 
  -7   2   6        9.90       10.50      1.04 o 
  -6   2   6      190.20      184.39      3.78 o 
  -5   2   6        5.07       11.38      2.82 o 
  -4   2   6      164.94      149.90      3.45 o 
  -3   2   6       10.27        8.50      1.24 o 
  -2   2   6        9.42        9.06      1.50 o 
  -1   2   6       53.63       48.08      2.18 o 
   0   2   6      123.21      112.76      8.47 o 
   1   2   6        9.81       10.57      1.51 o 
   2   2   6       14.12       14.73      1.19 o 
   3   2   6       25.10       24.49      2.58 o 
   4   2   6      180.95      185.45      4.26 o 
   5   2   6        6.10        8.13      1.56 o 
   6   2   6       27.37       30.10      2.73 o 
   7   2   6      419.11      425.23     11.12 o 
   8   2   6      702.62      710.44     16.57 o 
   9   2   6       51.16       79.62      5.00 o 
  10   2   6       40.00       44.05      3.77 o 
  11   2   6       42.88       48.98      3.37 o 
  12   2   6      144.61      143.63      4.17 o 
  13   2   6       24.00       24.41      2.06 o 
  14   2   6       43.16       41.23      2.25 o 
  15   2   6       20.74       16.39      1.77 o 
  16   2   6        0.89        0.81      1.09 o 
  17   2   6       29.21       26.57      2.06 o 
  18   2   6        4.43        4.19      1.03 o 
  19   2   6        8.58        6.75      1.07 o 
  20   2   6       19.02       17.88      1.39 o 
  21   2   6       44.07       47.54      5.88 o 
  22   2   6       16.77       14.71      4.56 o 
  23   2   6        2.10        2.90      3.38 o 
  24   2   6       27.59       32.82      7.63 o 
  25   2   6        6.89        7.88      4.32 o 
  26   2   6        5.52        6.21      4.16 o 
 -24   3   6        0.17        0.41      1.68 o 
 -23   3   6        0.22        1.06      1.33 o 
 -22   3   6        0.24        0.19      1.09 o 
 -21   3   6        2.84        2.48      1.59 o 
 -20   3   6       18.56       19.01      2.51 o 
 -19   3   6       30.64       29.93      2.52 o 
 -18   3   6        7.75        8.95      2.00 o 
 -17   3   6       29.31       27.11      2.55 o 
 -16   3   6       10.46       11.63      1.94 o 
 -15   3   6       10.05       10.49      1.87 o 
 -14   3   6        3.72        3.51      1.75 o 
 -13   3   6       18.32       17.81      2.20 o 
 -12   3   6        6.08        7.33      1.67 o 
 -11   3   6        3.17        2.91      1.30 o 
 -10   3   6        4.73        4.50      0.62 o 
  -9   3   6        5.17        3.19      1.18 o 
  -8   3   6       49.53       41.00      3.53 o 
  -7   3   6       20.81       22.83      5.54 o 
  -6   3   6        7.22        6.12      1.67 o 
  -5   3   6       48.45       37.67      2.82 o 
  -4   3   6       16.96       24.75      5.53 o 
  -3   3   6        8.50        7.65      1.62 o 
  -2   3   6       34.19       34.45      2.01 o 
  -1   3   6       51.80       53.77      2.49 o 
   0   3   6        0.15        0.49      0.72 o 
   1   3   6        5.18        8.46      2.47 o 
   2   3   6        3.02        3.41      1.36 o 
   3   3   6        3.96        6.36      2.19 o 
   4   3   6       76.48       71.29      2.74 o 
   5   3   6       84.73       81.64      2.93 o 
   6   3   6        0.70        7.02      3.19 o 
   7   3   6      170.08      171.52      4.30 o 
   8   3   6       74.70       61.77      3.02 o 
   9   3   6        1.59        1.51      0.83 o 
  10   3   6       35.27       28.59      1.28 o 
  11   3   6       24.95       22.77      1.02 o 
  12   3   6        3.59        3.35      1.45 o 
  13   3   6        1.94        1.72      1.41 o 
  14   3   6        1.26        1.24      1.13 o 
  15   3   6        2.85        3.22      1.44 o 
  16   3   6        4.63        3.14      1.40 o 
  17   3   6        2.26        1.86      1.17 o 
  18   3   6        0.01        0.15      0.73 o 
  19   3   6        5.74        5.22      1.39 o 
  20   3   6        2.97        2.10      1.11 o 
  21   3   6        0.37        0.39      0.94 o 
  22   3   6        0.55        0.47      1.11 o 
  23   3   6        0.69        0.18      2.13 o 
  24   3   6        0.56        0.71      2.84 o 
 -21   4   6        4.80        4.77      2.27 o 
 -20   4   6        0.66        0.54      1.69 o 
 -19   4   6        2.86        1.56      1.64 o 
 -18   4   6       13.17       13.58      2.93 o 
 -17   4   6        0.70        1.63      1.95 o 
 -16   4   6        8.51        6.84      2.13 o 
 -15   4   6        1.48        1.62      1.58 o 
 -14   4   6        7.12        3.18      1.79 o 
 -13   4   6        3.67        2.68      1.81 o 
 -12   4   6       64.66       72.97      3.95 o 
 -11   4   6        0.60        0.35      0.77 o 
 -10   4   6        0.16        0.55      0.82 o 
  -9   4   6       56.24       53.57      3.88 o 
  -8   4   6       86.29       89.50      5.31 o 
  -7   4   6       64.34       72.65     10.12 o 
  -6   4   6       55.93       70.29      7.50 o 
  -5   4   6       23.80       36.72      8.22 o 
  -4   4   6        1.32        5.32      3.58 o 
  -3   4   6       87.86       80.37      3.69 o 
  -2   4   6        0.18        0.09      1.14 o 
  -1   4   6        9.45        9.98      2.17 o 
   0   4   6       50.32       47.73      2.66 o 
   1   4   6        0.01        0.49      0.89 o 
   2   4   6        2.86        3.60      1.24 o 
   3   4   6        8.35       25.87      5.12 o 
   4   4   6      183.85      176.22      6.09 o 
   5   4   6        3.45       27.23      8.47 o 
   6   4   6      132.63      123.18      4.36 o 
   7   4   6        0.00       11.70      5.64 o 
   8   4   6       89.29       82.80      3.16 o 
   9   4   6       24.58       26.66      4.02 o 
  10   4   6       40.57       38.33      1.84 o 
  11   4   6       16.18       14.86      1.48 o 
  12   4   6       26.83       24.79      1.37 o 
  13   4   6        0.95        0.75      1.09 o 
  14   4   6        1.18        0.85      1.25 o 
  15   4   6        0.00       -0.02      0.85 o 
  16   4   6        0.01        0.04      0.80 o 
  17   4   6       18.67       19.32      2.25 o 
  18   4   6        0.83        0.05      0.58 o 
  19   4   6        0.04        0.12      0.70 o 
  20   4   6       14.94       15.93      2.14 o 
 -16   5   6        0.53        0.48      1.24 o 
 -15   5   6        5.49        2.49      1.91 o 
 -14   5   6        6.69        4.86      2.64 o 
 -13   5   6       18.69       15.92      3.27 o 
 -12   5   6        1.39        0.66      1.77 o 
 -11   5   6       35.59       35.31      3.58 o 
 -10   5   6       13.30       22.39      4.93 o 
  -9   5   6        2.29        0.72      0.79 o 
  -8   5   6        0.35        0.39      1.57 o 
  -7   5   6       13.64       10.94      2.81 o 
  -6   5   6       16.52       17.73      2.81 o 
  -5   5   6       21.36       23.22      2.72 o 
  -4   5   6        7.32        9.83      3.04 o 
  -3   5   6        3.97        3.56      2.25 o 
  -2   5   6       16.58       15.57      2.89 o 
  -1   5   6        0.59        4.55      2.50 o 
   0   5   6        5.43        5.55      1.40 o 
   1   5   6        6.23        7.04      2.03 o 
   2   5   6        0.63        1.39      1.34 o 
   3   5   6        5.04        3.12      1.59 o 
   4   5   6        0.73        0.79      1.11 o 
   5   5   6        0.39       -0.50      0.89 o 
   6   5   6        0.54        0.31      1.15 o 
   7   5   6       12.55       14.38      1.83 o 
   8   5   6        0.02       -0.01      0.60 o 
   9   5   6        2.31        3.42      1.15 o 
  10   5   6        0.31        0.00      0.57 o 
  11   5   6       13.20       11.96      3.43 o 
  12   5   6        0.01        0.78      1.51 o 
  13   5   6        0.47        1.30      1.97 o 
  14   5   6        0.34       -0.21      1.19 o 
  15   5   6        0.41        0.06      1.01 o 
  16   5   6        0.05        0.18      1.24 o 
  -6   6   6        7.86        7.27      2.81 o 
  -5   6   6        6.68        7.08      2.10 o 
  -4   6   6        4.20        3.02      2.62 o 
  -3   6   6        0.20        0.21      1.67 o 
  -2   6   6        2.74        1.72      1.60 o 
  -1   6   6       12.11       13.01      2.01 o 
   0   6   6        5.15        3.60      1.91 o 
   1   6   6        9.38       11.11      2.28 o 
   2   6   6       31.39       33.76      3.15 o 
   3   6   6        0.02        0.89      1.45 o 
   4   6   6        0.15        0.43      1.23 o 
   5   6   6        0.02        0.96      1.30 o 
   6   6   6        0.08        0.46      1.38 o 
 -25   1   7       58.65       83.23      9.96 o 
 -24   1   7        0.78        0.70      3.75 o 
 -23   1   7        9.05       10.95      4.05 o 
 -22   1   7       25.37       28.20      4.72 o 
 -21   1   7       20.37       24.72      4.38 o 
 -20   1   7        3.95        2.62      2.07 o 
 -19   1   7       12.62        7.96      4.89 o 
 -18   1   7        4.97        3.05      2.16 o 
 -17   1   7       70.90       80.23      7.51 o 
 -16   1   7        2.71        2.08      0.96 o 
 -15   1   7        3.37        2.93      0.83 o 
 -14   1   7        3.30        2.30      1.10 o 
 -13   1   7      425.27      423.73     18.14 o 
 -12   1   7        2.23        3.70      1.46 o 
 -11   1   7        0.06        0.24      0.91 o 
 -10   1   7        6.08       13.83      3.00 o 
  -9   1   7      637.29      654.10     14.67 o 
  -8   1   7       36.67       47.98      2.78 o 
  -7   1   7       88.42       79.29      2.34 o 
  -6   1   7       46.51       44.88      1.78 o 
  -5   1   7       81.35       80.91      2.28 o 
  -4   1   7       51.35       49.75      2.16 o 
  -3   1   7       30.22       30.95      1.43 o 
  -2   1   7       12.01       11.33      1.09 o 
  -1   1   7        1.16        1.99      0.77 o 
   0   1   7       25.39       29.80      1.61 o 
   1   1   7       17.75       16.90      1.21 o 
   2   1   7       21.02       18.90      1.43 o 
   3   1   7      142.41      150.27      3.86 o 
   4   1   7      143.90      142.52      3.75 o 
   5   1   7       26.34       27.41      1.62 o 
   6   1   7      101.82      102.09      2.47 o 
   7   1   7        5.19        6.13      0.70 o 
   8   1   7       21.35       18.86      0.87 o 
   9   1   7       25.88       22.85      1.70 o 
  10   1   7        7.80        8.69      1.20 o 
  11   1   7       37.29       37.84      2.28 o 
  12   1   7       24.48       20.62      1.22 o 
  13   1   7       31.25       30.47      1.57 o 
  14   1   7       15.16       14.48      0.97 o 
  15   1   7        8.70        7.93      0.63 o 
  16   1   7       13.49       15.41      4.00 o 
  17   1   7        3.31        2.49      3.75 o 
  18   1   7        0.02        0.27      2.69 o 
  19   1   7        2.40        2.13      3.95 o 
  20   1   7        8.15        9.83      5.39 o 
  21   1   7        0.11       -0.09      2.76 o 
  22   1   7        5.63        7.19      5.51 o 
  23   1   7        1.62        2.70      3.60 o 
  24   1   7        9.50       10.49      4.83 o 
 -24   2   7        3.09        4.42      2.24 o 
 -23   2   7        7.53        8.63      2.67 o 
 -22   2   7        0.04        0.01      1.22 o 
 -21   2   7        7.30        9.38      3.01 o 
 -20   2   7        0.31        0.32      1.47 o 
 -19   2   7       21.93       25.46      3.54 o 
 -18   2   7        9.03        6.82      1.65 o 
 -17   2   7        6.65        6.39      1.61 o 
 -16   2   7        0.06        0.21      0.79 o 
 -15   2   7        1.07        0.54      1.04 o 
 -14   2   7       43.61       42.64      2.72 o 
 -13   2   7        0.81        0.96      1.24 o 
 -12   2   7       11.67       11.88      1.82 o 
 -11   2   7        0.15       -0.16      0.94 o 
 -10   2   7       60.87       65.19      2.99 o 
  -9   2   7        0.12        0.47      1.18 o 
  -8   2   7        7.83        9.27      0.90 o 
  -7   2   7       22.33       20.44      1.24 o 
  -6   2   7       15.30       17.64      1.32 o 
  -5   2   7       68.42       64.22      2.14 o 
  -4   2   7        0.91        0.33      0.72 o 
  -3   2   7       19.27       16.99      1.35 o 
  -2   2   7       70.01       58.37      1.97 o 
  -1   2   7       18.69       15.51      1.16 o 
   0   2   7        4.99        1.79      1.03 o 
   1   2   7        5.04        2.94      0.77 o 
   2   2   7        2.05        3.70      0.89 o 
   3   2   7        9.55        9.82      0.98 o 
   4   2   7        4.68        3.85      0.94 o 
   5   2   7       62.49       70.33      2.64 o 
   6   2   7        6.54        7.96      1.24 o 
   7   2   7        5.84        6.74      1.09 o 
   8   2   7       49.61       57.21      2.05 o 
   9   2   7        2.77        3.46      2.12 o 
  10   2   7      142.74      145.50      6.06 o 
  11   2   7        4.76        2.55      1.88 o 
  12   2   7        5.17        6.35      1.91 o 
  13   2   7       38.06       28.50      2.39 o 
  14   2   7       26.69       19.38      2.01 o 
  15   2   7        0.59        0.58      0.99 o 
  16   2   7        4.37        4.43      1.19 o 
  17   2   7        2.75        2.68      1.33 o 
  18   2   7        2.13        2.65      3.95 o 
  19   2   7        0.41        0.48      2.17 o 
  20   2   7        0.16       -0.24      2.01 o 
  21   2   7        7.52        6.62      3.92 o 
  22   2   7        4.89        4.07      4.95 o 
  23   2   7        0.10       -0.33      3.25 o 
 -21   3   7        4.21        5.18      2.93 o 
 -20   3   7        4.84        4.86      1.87 o 
 -19   3   7       31.81       31.37      2.58 o 
 -18   3   7       16.94       19.69      2.44 o 
 -17   3   7       23.15       21.71      2.37 o 
 -16   3   7       13.14       12.45      2.28 o 
 -15   3   7       46.05       47.72      3.39 o 
 -14   3   7       30.34       27.81      2.93 o 
 -13   3   7       10.58       12.67      2.23 o 
 -12   3   7       21.90       21.07      2.40 o 
 -11   3   7        3.70        2.61      1.54 o 
 -10   3   7       28.58       28.28      2.14 o 
  -9   3   7        7.26        8.30      1.01 o 
  -8   3   7        9.60        9.90      1.17 o 
  -7   3   7       81.18       73.74      3.09 o 
  -6   3   7       34.98       27.07      3.89 o 
  -5   3   7      104.57       94.18      4.73 o 
  -4   3   7       83.65       78.80      3.21 o 
  -3   3   7       17.98       19.75      2.45 o 
  -2   3   7        5.00        5.09      1.71 o 
  -1   3   7        0.64        0.45      1.02 o 
   0   3   7       14.18       16.59      2.23 o 
   1   3   7       53.92       50.15      3.32 o 
   2   3   7        8.64        4.52      2.23 o 
   3   3   7        9.41        7.80      1.54 o 
   4   3   7        7.68        8.22      1.46 o 
   5   3   7       24.47       22.00      3.33 o 
   6   3   7       26.39       39.43      7.88 o 
   7   3   7      523.41      482.06     12.96 o 
   8   3   7        9.30       45.55      8.31 o 
   9   3   7       11.14        9.79      1.62 o 
  10   3   7      175.13      154.41      9.16 o 
  11   3   7       11.65       16.90      4.15 o 
  12   3   7        1.30        2.09      1.86 o 
  13   3   7        1.28        1.63      1.57 o 
  14   3   7        0.06        0.67      1.18 o 
  15   3   7       34.45       33.51      2.35 o 
  16   3   7        8.34        8.68      1.76 o 
  17   3   7        0.01        0.13      0.79 o 
  18   3   7       13.93       11.99      1.65 o 
  19   3   7        5.76        4.43      6.91 o 
  20   3   7       20.42       19.50      9.22 o 
  21   3   7        2.20        0.53      4.79 o 
 -18   4   7        4.38        6.71      2.62 o 
 -17   4   7        0.00       -0.11      1.24 o 
 -16   4   7       13.12       12.91      2.57 o 
 -15   4   7        2.48        0.99      1.65 o 
 -14   4   7        0.35        0.72      1.26 o 
 -13   4   7       52.83       52.97      3.57 o 
 -12   4   7       20.83       29.85      3.80 o 
 -11   4   7       20.45       21.73      3.84 o 
 -10   4   7        8.22        9.87      2.41 o 
  -9   4   7        3.61        1.86      1.80 o 
  -8   4   7       34.63       25.38      2.68 o 
  -7   4   7        4.32       12.38      6.26 o 
  -6   4   7        0.18        0.14      1.24 o 
  -5   4   7        0.19        0.11      0.86 o 
  -4   4   7        1.40        0.59      1.23 o 
  -3   4   7        0.97        1.17      1.57 o 
  -2   4   7        1.94        1.34      1.05 o 
  -1   4   7        0.31        0.06      0.78 o 
   0   4   7        2.34        2.27      1.34 o 
   1   4   7        0.32        0.05      0.72 o 
   2   4   7        1.90        1.08      1.55 o 
   3   4   7       21.27       20.96      2.69 o 
   4   4   7        5.57        6.39      1.57 o 
   5   4   7        2.30        2.80      1.64 o 
   6   4   7        0.22        0.28      0.77 o 
   7   4   7       17.72       13.10      1.54 o 
   8   4   7        0.16        0.73      0.69 o 
   9   4   7        2.36        1.40      2.09 o 
  10   4   7        5.77        4.28      2.45 o 
  11   4   7       37.51       40.04      3.61 o 
  12   4   7        0.55        1.03      1.77 o 
  13   4   7        1.44        2.70      1.73 o 
  14   4   7        3.83        3.10      1.33 o 
  15   4   7        2.70        2.03      1.12 o 
  16   4   7        5.03        5.98      1.83 o 
  17   4   7        0.37       -0.02      0.92 o 
 -12   5   7       81.49       87.05      5.25 o 
 -11   5   7        0.02       23.33     14.08 o 
 -10   5   7      109.35      120.07      6.97 o 
  -9   5   7       14.09       48.31     18.60 o 
  -8   5   7       15.43       16.08      3.78 o 
  -7   5   7        0.76        4.34      2.51 o 
  -6   5   7        2.66        1.91      1.90 o 
  -5   5   7       35.65       35.25      3.31 o 
  -4   5   7        6.10        5.17      2.66 o 
  -3   5   7        2.36        2.06      1.89 o 
  -2   5   7       19.47       21.00      2.32 o 
  -1   5   7        1.58        1.17      1.75 o 
   0   5   7        1.43        1.62      1.54 o 
   1   5   7       16.22       20.14      2.81 o 
   2   5   7       15.25       16.18      2.38 o 
   3   5   7        3.24        8.72      3.44 o 
   4   5   7       23.93       24.53      3.26 o 
   5   5   7        0.99        5.10      1.96 o 
   6   5   7        2.06        2.32      1.36 o 
   7   5   7        0.89        0.56      0.93 o 
   8   5   7        6.22        5.59      2.14 o 
   9   5   7        0.88        1.38      2.36 o 
  10   5   7       17.68       20.42      2.80 o 
  11   5   7        1.92        1.56      1.86 o 
 -22   0   8      132.11      174.98     18.97 o 
 -21   0   8        2.57        2.13      6.03 o 
 -20   0   8        1.48        3.01      5.85 o 
 -19   0   8        7.23        7.27      6.56 o 
 -18   0   8       18.90       21.27      4.79 o 
 -17   0   8        1.04        1.60      3.19 o 
 -16   0   8      217.30      247.85     18.79 o 
 -15   0   8        0.27        0.00      2.30 o 
 -14   0   8        0.21       -0.35      3.55 o 
 -13   0   8       27.47       21.81      8.16 o 
 -12   0   8      189.47      207.07     19.32 o 
 -11   0   8       60.55       54.78     16.66 o 
 -10   0   8     1581.16     1721.10     83.68 o 
  -9   0   8       50.98      101.05     10.11 o 
  -8   0   8        6.57        8.86      3.90 o 
  -7   0   8        6.12       11.52      5.67 o 
  -6   0   8      106.72      102.83      9.22 o 
  -5   0   8       51.61       47.36      2.31 o 
  -4   0   8        0.19        0.16      1.07 o 
  -3   0   8       58.41       62.30      3.53 o 
  -2   0   8        0.62        0.30      0.96 o 
  -1   0   8       29.61       34.44      2.54 o 
   0   0   8       43.59       39.15      2.69 o 
   1   0   8       67.21       74.84      3.49 o 
   2   0   8       66.29       65.12      3.32 o 
   3   0   8       98.42      104.45      3.97 o 
   4   0   8        2.62        1.42      1.12 o 
   5   0   8        9.51        9.88      1.37 o 
   6   0   8        9.13        8.10      1.42 o 
   7   0   8       98.50       96.81      4.35 o 
   8   0   8       31.27       31.54      1.58 o 
   9   0   8       21.39       20.67      1.40 o 
  10   0   8       10.37        7.84      0.67 o 
  11   0   8        0.94        2.30      2.84 o 
  12   0   8       20.61       25.35      5.14 o 
  13   0   8        6.78        6.91      7.09 o 
  14   0   8       49.58       72.86     13.12 o 
  15   0   8       90.79      105.84     15.42 o 
  16   0   8       14.92       16.49      9.75 o 
  17   0   8       37.89       47.51     11.88 o 
  18   0   8        5.21        3.90      6.91 o 
  19   0   8        3.81        3.90      6.91 o 
  20   0   8        2.54        3.55      6.74 o 
  21   0   8        2.43        4.25      7.27 o 
  22   0   8        0.42        0.18      4.08 o 
 -22   1   8        1.40        0.82      2.74 o 
 -21   1   8        3.48        6.60      2.94 o 
 -20   1   8        9.03       13.51      3.85 o 
 -19   1   8        0.16       -0.07      1.25 o 
 -18   1   8       24.52       28.77      6.00 o 
 -17   1   8       12.99       13.64      5.12 o 
 -16   1   8       10.68       12.29      3.57 o 
 -15   1   8        2.94        4.15      2.21 o 
 -14   1   8        2.48        2.77      2.34 o 
 -13   1   8       13.68       12.16      3.11 o 
 -12   1   8        8.35        7.89      3.00 o 
 -11   1   8       90.40       86.97      6.86 o 
 -10   1   8       10.46       11.61      3.32 o 
  -9   1   8       52.12       62.62      4.86 o 
  -8   1   8       36.08       37.26      4.52 o 
  -7   1   8        0.06        0.24      0.62 o 
  -6   1   8        0.83        0.28      0.76 o 
  -5   1   8        1.21        2.33      1.13 o 
  -4   1   8        0.13        0.33      0.80 o 
  -3   1   8        4.96        3.02      0.80 o 
  -2   1   8        0.60        0.91      0.68 o 
  -1   1   8        6.72        4.06      1.03 o 
   0   1   8        6.15        5.46      1.08 o 
   1   1   8        6.26        6.01      1.21 o 
   2   1   8        0.01       -0.10      0.62 o 
   3   1   8        0.37        0.47      0.79 o 
   4   1   8       16.43       18.67      1.21 o 
   5   1   8        6.74        8.67      1.01 o 
   6   1   8       21.40       22.00      1.13 o 
   7   1   8        0.76        1.05      0.49 o 
   8   1   8        6.63        8.09      0.78 o 
   9   1   8        0.26        0.40      1.03 o 
  10   1   8       56.20       59.70      2.49 o 
  11   1   8       46.22       49.15      2.23 o 
  12   1   8        5.65        6.45      1.12 o 
  13   1   8       25.69       26.87      4.54 o 
  14   1   8        4.82        3.55      3.55 o 
  15   1   8        1.04        0.39      2.32 o 
  16   1   8       43.90       52.50      6.09 o 
  17   1   8        2.05        1.30      2.82 o 
  18   1   8        8.18       10.39      4.13 o 
  19   1   8        0.34        0.24      2.17 o 
  20   1   8        0.27        0.71      5.32 o 
  21   1   8        0.47        0.18      4.08 o 
 -21   2   8        8.17        9.15      3.10 o 
 -20   2   8       29.16       32.90      4.42 o 
 -19   2   8        7.64        6.95      2.98 o 
 -18   2   8        9.51        9.54      2.68 o 
 -17   2   8        2.08        2.75      2.10 o 
 -16   2   8       28.95       30.79      4.42 o 
 -15   2   8        2.19        3.37      1.37 o 
 -14   2   8        9.77       10.69      1.89 o 
 -13   2   8       28.33       29.53      2.23 o 
 -12   2   8        1.58        2.29      1.58 o 
 -11   2   8       24.43       25.74      2.50 o 
 -10   2   8       24.76       25.25      2.51 o 
  -9   2   8        2.75        2.61      1.59 o 
  -8   2   8       27.34       29.21      1.37 o 
  -7   2   8        1.71        1.16      0.62 o 
  -6   2   8       42.41       43.96      1.97 o 
  -5   2   8       22.84       24.42      2.11 o 
  -4   2   8      225.24      230.43      5.16 o 
  -3   2   8       24.27       27.44      2.36 o 
  -2   2   8       39.10       35.56      1.79 o 
  -1   2   8        1.37        0.79      0.77 o 
   0   2   8       10.18       11.88      1.55 o 
   1   2   8        1.06        1.36      0.78 o 
   2   2   8        1.80        1.91      0.90 o 
   3   2   8        0.64        0.82      0.83 o 
   4   2   8       22.39       23.02      1.50 o 
   5   2   8        2.71        3.02      0.76 o 
   6   2   8        0.42        0.61      0.66 o 
   7   2   8       32.31       27.90      1.54 o 
   8   2   8       98.98       96.63      2.94 o 
   9   2   8      208.48      210.40      8.42 o 
  10   2   8      110.27      106.51      5.70 o 
  11   2   8       11.29        8.30      2.57 o 
  12   2   8        0.10        0.30      0.70 o 
  13   2   8       21.68       18.80      2.14 o 
  14   2   8        8.88        7.55      1.82 o 
  15   2   8        2.03        1.95      3.81 o 
  16   2   8        0.52        0.62      2.28 o 
  17   2   8        0.00        0.00      1.95 o 
  18   2   8        2.54        1.60      3.19 o 
  19   2   8        0.12        0.00      2.13 o 
  20   2   8        0.02       -0.35      2.84 o 
 -18   3   8        7.85        9.14      3.29 o 
 -17   3   8        4.68        4.06      1.87 o 
 -16   3   8        0.57        0.82      1.42 o 
 -15   3   8        0.16        0.29      1.16 o 
 -14   3   8        1.27        0.53      1.24 o 
 -13   3   8        4.10        4.41      2.00 o 
 -12   3   8       16.09       16.92      1.92 o 
 -11   3   8        5.53        4.17      1.81 o 
 -10   3   8       10.40       10.57      2.13 o 
  -9   3   8        2.01        2.46      1.31 o 
  -8   3   8        1.54        1.23      1.31 o 
  -7   3   8        4.16        4.09      1.58 o 
  -6   3   8        0.44        0.47      0.83 o 
  -5   3   8       39.08       35.28      2.04 o 
  -4   3   8       20.55       21.13      1.83 o 
  -3   3   8       16.36       13.64      1.69 o 
  -2   3   8       54.74       53.22      2.69 o 
  -1   3   8        5.53        3.94      1.19 o 
   0   3   8       11.82        9.59      1.93 o 
   1   3   8       19.18       17.40      1.99 o 
   2   3   8        3.29        2.43      1.17 o 
   3   3   8        0.12        0.20      0.68 o 
   4   3   8        0.71        0.57      0.75 o 
   5   3   8        0.04        0.39      0.68 o 
   6   3   8        5.33        2.07      0.73 o 
   7   3   8       22.22       19.95      1.63 o 
   8   3   8       18.66       17.35      1.99 o 
   9   3   8        5.38        5.47      2.04 o 
  10   3   8       51.06       47.04      3.68 o 
  11   3   8       15.52       14.16      2.96 o 
  12   3   8        0.02        0.34      1.44 o 
  13   3   8        4.90        4.06      2.17 o 
  14   3   8       16.42       15.25      2.48 o 
  15   3   8       10.80        9.33      2.62 o 
  16   3   8        0.47        0.18      3.72 o 
  17   3   8        4.46        3.90      6.56 o 
 -13   4   8       15.95       18.24      3.22 o 
 -12   4   8        8.09        7.78      2.10 o 
 -11   4   8        0.25        0.51      1.44 o 
 -10   4   8       14.48       17.79      2.10 o 
  -9   4   8        4.72        3.98      1.50 o 
  -8   4   8        3.21        1.43      1.70 o 
  -7   4   8       14.83        7.63      3.17 o 
  -6   4   8       10.78        4.01      1.84 o 
  -5   4   8        9.32        5.56      1.67 o 
  -4   4   8        4.72        2.06      1.85 o 
  -3   4   8        1.22        0.43      1.35 o 
  -2   4   8        5.48        3.21      1.63 o 
  -1   4   8        7.47        3.71      1.57 o 
   0   4   8        0.05        0.20      1.04 o 
   1   4   8        1.36        0.13      0.76 o 
   2   4   8       11.71        9.43      2.01 o 
   3   4   8        2.61        2.52      1.33 o 
   4   4   8        0.59        0.94      1.02 o 
   5   4   8        4.39        3.02      1.23 o 
   6   4   8        9.83        7.55      2.34 o 
   7   4   8        9.23        5.01      3.12 o 
   8   4   8        0.00        0.29      1.25 o 
   9   4   8        5.66        2.40      2.71 o 
  10   4   8       16.34        7.25      3.36 o 
  11   4   8        0.37        0.23      1.64 o 
  12   4   8        5.73        5.89      2.62 o 
 -18   1   9       11.09       10.36      2.86 o 
 -17   1   9        0.65        0.41      1.72 o 
 -16   1   9        0.13        0.31      1.58 o 
 -15   1   9        0.30       -0.04      1.42 o 
 -14   1   9        0.22        0.41      2.13 o 
 -13   1   9        3.87        4.60      2.55 o 
 -12   1   9        5.23        5.56      2.68 o 
 -11   1   9       30.54       30.08      4.88 o 
 -10   1   9       55.40       55.20      4.99 o 
  -9   1   9       66.81       67.32      6.53 o 
  -8   1   9      120.88      137.40     10.09 o 
  -7   1   9       84.01       83.05      6.47 o 
  -6   1   9       51.49       46.43      2.67 o 
  -5   1   9       15.86       15.76      1.75 o 
  -4   1   9        0.38        0.39      0.80 o 
  -3   1   9       12.08       11.06      2.03 o 
  -2   1   9       24.88       22.99      2.52 o 
  -1   1   9       36.87       37.19      1.83 o 
   0   1   9       28.22       29.82      1.81 o 
   1   1   9        2.76        2.82      1.01 o 
   2   1   9       16.29       16.92      1.45 o 
   3   1   9       10.26        9.72      1.20 o 
   4   1   9       31.01       30.35      1.61 o 
   5   1   9        0.16        0.44      0.55 o 
   6   1   9       19.46       15.65      1.09 o 
   7   1   9        5.29        5.37      1.28 o 
   8   1   9        0.27        0.31      0.73 o 
   9   1   9        2.02        1.96      0.96 o 
  10   1   9       51.42       59.72      7.52 o 
  11   1   9        2.72        3.90      6.56 o 
  12   1   9       59.40       71.27     12.59 o 
  13   1   9        1.94        2.13      6.03 o 
  14   1   9        2.62        1.60      3.19 o 
  15   1   9        2.46        1.77      3.37 o 
  16   1   9        3.91        3.19      3.72 o 
  17   1   9        0.72        1.06      3.19 o 
 -16   2   9        2.58        2.11      2.04 o 
 -15   2   9        0.05        0.43      1.35 o 
 -14   2   9        0.05        0.17      1.27 o 
 -13   2   9        0.03        0.07      1.06 o 
 -12   2   9        3.88        2.69      1.63 o 
 -11   2   9        0.74        0.80      1.28 o 
 -10   2   9        3.90        3.06      1.42 o 
  -9   2   9        6.13        4.88      1.30 o 
  -8   2   9        0.27        0.17      0.80 o 
  -7   2   9       54.56       60.63      3.89 o 
  -6   2   9        7.66        7.18      2.34 o 
  -5   2   9       29.55       30.63      2.19 o 
  -4   2   9       21.17       24.20      2.10 o 
  -3   2   9        3.37        2.22      1.27 o 
  -2   2   9       37.73       37.57      1.93 o 
  -1   2   9        0.27        0.09      0.73 o 
   0   2   9        6.29        4.63      1.21 o 
   1   2   9        5.21        3.52      0.92 o 
   2   2   9        7.04        6.01      1.17 o 
   3   2   9        1.86        1.31      0.99 o 
   4   2   9       19.68       19.13      1.58 o 
   5   2   9        2.09        1.62      0.84 o 
   6   2   9        0.10        0.09      0.81 o 
   7   2   9       14.68       16.00      2.10 o 
   8   2   9        2.15        2.98      1.56 o 
   9   2   9       12.05       11.39      1.99 o 
  10   2   9       42.15       40.74      2.78 o 
  11   2   9        9.17        9.22      7.80 o 
  12   2   9        3.31        1.42      3.19 o 
  13   2   9        0.30        1.42      3.19 o 
  14   2   9       12.97        9.57      7.45 o 
  15   2   9        0.37        1.60      5.67 o 
 -13   3   9        1.67        1.84      1.88 o 
 -12   3   9        0.19        0.46      1.20 o 
 -11   3   9        5.46        2.82      1.47 o 
 -10   3   9        1.22        1.43      1.04 o 
  -9   3   9        1.14        1.63      1.62 o 
  -8   3   9        1.27        0.75      1.28 o 
  -7   3   9        4.54        3.48      1.66 o 
  -6   3   9        5.17        5.02      1.93 o 
  -5   3   9       10.51        4.67      1.73 o 
  -4   3   9       16.77       14.25      1.72 o 
  -3   3   9        0.12       -0.20      0.81 o 
  -2   3   9       42.32       44.74      2.45 o 
  -1   3   9       17.38       14.50      1.98 o 
   0   3   9        4.27        1.06      1.15 o 
   1   3   9        0.63        0.61      0.72 o 
   2   3   9        1.94        0.68      0.66 o 
   3   3   9        0.57        0.19      0.68 o 
   4   3   9        0.56        0.53      0.89 o 
   5   3   9        0.68        1.01      1.25 o 
   6   3   9        2.16        1.17      1.03 o 
   7   3   9        9.12        1.97      1.39 o 
   8   3   9        2.81        2.60      1.19 o 
   9   3   9       20.95        9.02      3.21 o 
  10   3   9       17.80        8.93      5.04 o 
  11   3   9        0.42        0.40      0.87 o 
  12   3   9       40.01       31.99      4.08 o 
  -4   4   9        0.14        0.21      1.15 o 
  -3   4   9        4.91        3.42      1.72 o 
  -2   4   9        2.37        1.48      1.21 o 
  -1   4   9       22.79       19.20      3.25 o 
   0   4   9        6.86        3.28      2.09 o 
   1   4   9        5.04        8.69      3.97 o 
   2   4   9        2.24        1.38      1.25 o 
   3   4   9        0.06        0.18      1.56 o 
 -13   0  10        0.79        0.89      4.25 o 
 -12   0  10        1.47        0.53      3.72 o 
 -11   0  10        0.45       -0.35      3.55 o 
 -10   0  10       52.83       56.34      5.51 o 
  -9   0  10        0.00        0.35      2.75 o 
  -8   0  10      133.40      137.28      9.69 o 
  -7   0  10        7.94        9.39      4.31 o 
  -6   0  10       16.15       11.36      4.19 o 
  -5   0  10       73.75       81.36      5.49 o 
  -4   0  10        0.26        0.04      0.49 o 
  -3   0  10       43.35       41.81      3.18 o 
  -2   0  10       13.20       12.10      2.19 o 
  -1   0  10        1.32        0.92      1.28 o 
   0   0  10       14.48       15.85      2.25 o 
   1   0  10       28.81       29.24      2.18 o 
   2   0  10        3.82        3.37      1.44 o 
   3   0  10       15.17       14.43      1.87 o 
   4   0  10       20.23       17.28      1.69 o 
   5   0  10        3.00        3.90      3.90 o 
   6   0  10        7.32        7.62      4.79 o 
   7   0  10        6.84        4.25      4.61 o 
   8   0  10       23.82       32.62      4.96 o 
   9   0  10       27.41       26.42      7.98 o 
  10   0  10       10.72        9.75      6.74 o 
  11   0  10        0.03        0.53      4.25 o 
 -12   1  10        0.05       -0.31      2.03 o 
 -11   1  10        0.81        0.72      2.29 o 
 -10   1  10        0.37        0.01      1.43 o 
  -9   1  10       12.48       13.08      3.91 o 
  -8   1  10       31.30       35.19      4.22 o 
  -7   1  10       62.30       74.04      5.96 o 
  -6   1  10        7.79        7.81      3.10 o 
  -5   1  10        0.01       -0.34      1.31 o 
  -4   1  10        7.70       10.58      1.93 o 
  -3   1  10        1.12        0.78      0.96 o 
  -2   1  10        0.09        0.01      0.68 o 
  -1   1  10       35.23       39.61      1.92 o 
   0   1  10        3.76        4.18      1.08 o 
   1   1  10       15.18       15.45      1.31 o 
   2   1  10        4.64        3.10      0.86 o 
   3   1  10        2.63        2.18      0.86 o 
   4   1  10        0.76        0.36      0.93 o 
   5   1  10        2.83        2.06      1.18 o 
   6   1  10        8.59        6.21      1.75 o 
   7   1  10        2.53        1.77      4.08 o 
   8   1  10        3.84        3.72      4.96 o 
   9   1  10        0.19        0.53      3.90 o 
  10   1  10        0.16        0.89      4.61 o 
  11   1  10        9.92       12.76      4.96 o 
  -9   2  10        0.00       -0.38      1.85 o 
  -8   2  10        6.08        3.47      2.71 o 
  -7   2  10       24.08       26.56      3.42 o 
  -6   2  10        5.85        4.93      2.77 o 
  -5   2  10       28.47       29.00      3.68 o 
  -4   2  10        0.67        0.38      1.09 o 
  -3   2  10        6.80        4.08      1.71 o 
  -2   2  10        9.30        5.42      2.06 o 
  -1   2  10        0.17        0.04      0.68 o 
   0   2  10        0.40        0.31      0.91 o 
   1   2  10        7.33        7.14      1.70 o 
   2   2  10        4.79        3.09      1.39 o 
   3   2  10        1.00        0.51      1.04 o 
   4   2  10        1.97        2.12      1.07 o 
   5   2  10        3.89        3.45      1.40 o 
   6   2  10        1.31        0.87      1.23 o 
   7   2  10        4.53        3.55      1.49 o 
   8   2  10        0.13       -0.18      3.19 o 
                                                 
